# Supplementary material for: Fast-spiking interneuron detonation drives high-fidelity inhibition in the olfactory bulb
Source: PLoS Biol. 2024 Aug 26;22(8):e3002660. doi: 10.1371/journal.pbio.3002660 (PMC11379389; doi:10.1371/journal.pbio.3002660)
Supplement: S1 Data — Spreadsheet of data for hierarchical clustering, Sholl analysis, and unitary synaptic connectivity analysis. (XLS) [file pbio.3002660.s018.xls]

## Sheet: Panel F
EPL-IN index	AHP 50% decay	AHP amplitude	spike threshold	minimum spike slope	spike half-width	input resistance	membrane time constant	sEPSP median rise time	median sEPSP half-width	last ISI - first ISI	membrane capacitance	FI curve rheobase	maximum FI curve gain	maximum FI curve CV(ISI)	maximum FI curve rate	(first ISI)/(last ISI)	sEPSP frequency	sEPSP median amplitude	maximum spike slope	spike amplitude	ADP amplitude	resting membrane potential	spontaneous firing rate
1	-0.240148	-1.18064	-1.19419	-1.36293	-1.11423	0.0796227	-0.351603	-0.703249	-0.572846	-0.367493	-1.20827	-0.982569	-0.227682	-0.453479	1.27089	0.0599461	1.62845	2.95597	1.77834	1.62122	-0.906179	1.5696	10.8467
2	-0.405259	-1.41918	-1.96517	-1.65196	-0.505049	-0.785317	-0.895742	-0.98621	-0.691896	-0.658909	-0.448135	-0.525735	-0.0858218	0.403918	1.02248	3.7051	1.17065	2.21568	0.91704	1.8246	0.907388	-0.823968	0.0512938
3	-0.355008	-0.816878	-1.61355	-2.1461	-1.11423	-0.429859	-0.480729	-0.844729	-0.49348	-0.613577	-0.296074	-0.982569	0.226795	1.41754	1.55242	2.81792	1.10708	1.43431	2.32911	1.86653	1.16198	-0.756177	0.339568
4	-0.376544	-0.339809	-1.27484	-1.74985	-1.11423	-0.3775	-0.370661	-0.788137	-0.346084	-0.45168	-0.130959	-0.982569	-0.17112	1.10021	1.40711	0.713374	0.565309	1.74271	1.04008	1.26059	1.62388	-0.589305	0.608259
5	-0.355008	-1.46688	-1.43613	-0.864129	-0.505049	-0.474722	-0.137658	-0.816433	-0.480252	-0.386921	1.03785	-0.982569	0.488448	1.06395	0.801677	0.199567	1.06587	0.936452	0.606502	1.77218	1.37586	0.187691	0.283265
6	-0.394491	-2.27194	-1.92001	-0.989995	-0.505049	-0.852796	-0.967543	-0.505176	-0.61064	-0.373969	-0.458743	-0.0688997	0.372132	0.984359	0.512931	0.114948	1.7951	1.90768	0.823292	1.74702	0.788442	-0.677956	0.911494
7	-0.355008	-2.21827	-1.28129	-0.547133	-0.505049	-0.187568	0.338032	-0.250511	-0.485921	-0.425776	1.16295	-0.525735	-0.512396	-0.654833	0.801677	0.511922	1.9168	1.88899	0.524473	1.29833	-0.00142536	-0.0521872	0.251091
8	-0.34424	-1.62789	-0.790963	-0.26743	0.104134	-0.203183	0.140338	-0.420287	-0.423561	-0.380445	0.701413	-0.982569	0.825209	0.537637	0.700226	0.186579	1.05218	1.27039	0.0352303	0.732216	-0.493917	-0.542373	0.0273392
9	-0.293989	-0.727428	-1.11032	-0.0809622	0.104134	-0.374418	0.306931	-0.278807	-0.113653	-0.458156	1.94788	-0.525735	-0.407267	1.38137	0.426307	0.681692	0.674386	0.264461	0.228584	0.784634	-0.113855	-0.568446	-0.212207
10	-0.322704	-1.40725	-1.05226	-0.575103	-0.505049	-0.557123	-0.373736	-0.307103	-0.363091	-0.438728	0.615842	-0.0688997	1.24355	1.00124	0.190609	0.605738	-0.335202	0.395683	1.12504	1.04882	-0.0527949	-0.130408	-0.151181
11	-0.387312	-1.63982	-1.62968	-1.49346	-0.505049	-0.652813	-0.691853	-0.731545	-0.455686	-0.484059	-0.169632	-0.525735	0.368018	1.01592	0.343908	1.15273	0.535712	-0.29248	0.498107	1.68622	0.0183541	-0.323354	-0.173599
12	-0.326293	-1.15083	-0.823222	-0.882775	0.104134	-0.647778	-0.460081	-0.363695	-0.060742	-0.490535	0.769861	-0.0688997	-0.691887	-0.526012	0.700226	0.809549	-0.663058	0.673394	0.922899	1.47026	0.119008	-0.771821	-0.181496
13	-0.319114	-1.2522	-1.17484	0.324606	0.104134	-0.353604	-0.543097	-0.47688	-0.308291	-0.406349	-0.734385	-0.0688997	-0.347319	-0.500844	0.190609	0.370773	0.120777	1.352	-0.231363	-0.169367	-0.207506	-0.479796	-0.20545
14	-0.326293	-0.632014	-0.684511	-0.719616	0.104134	-0.0769518	-0.410019	-0.646656	-0.198689	-0.367493	-1.04589	-0.525735	0.411211	-0.102831	0.426307	0.0778384	-0.075078	1.26492	-0.40128	0.870598	0.133085	0.0468928	-0.0384701
15	-0.175539	-0.882475	-1.55871	-0.136903	0.104134	0.417961	-0.267958	-0.47688	-0.123102	-0.380445	-1.54059	-0.982569	-0.456926	0.773196	0.0509359	0.290956	0.0685581	0.695955	-0.451083	0.247877	0.761719	0.876036	-0.0402251
16	-0.372955	-1.12697	-1.47807	-1.2697	-0.505049	-0.471147	-0.376547	0.372004	-0.472693	-0.432252	0.209128	-0.982569	1.32818	1.59299	1.55242	0.554967	-0.351109	-1.108	0.290105	0.97124	1.74176	-0.260777	0.263681
17	-0.0499109	-0.828805	-0.597413	-2.19738	-1.11423	-0.822155	-0.491544	-0.448584	-0.482141	-0.380445	1.91269	-0.525735	0.655764	1.46045	1.40711	0.173264	0.542438	-0.0964717	2.18263	1.98185	0.814309	0.542293	0.377445
18	-0.369365	-1.38936	-1.77807	-1.58203	-1.11423	-0.700198	-0.778607	-0.759841	-0.402775	-0.315686	-0.319303	-0.982569	1.98709	0.0726692	-0.249361	-0.47812	0.0843462	-0.00521074	2.63378	1.86444	2.17305	1.26714	-0.18687
19	-0.279631	-0.113202	-0.529671	-0.523824	-0.505049	-0.654135	-0.719559	0.00415459	-0.106094	0.59094	-0.279471	-0.525735	-0.648868	-1.34232	-0.249361	-2.11899	-0.659356	0.468302	2.55469	1.27946	-0.767602	-0.761392	-0.212207
20	-0.0750365	-0.232469	0.621952	-0.617058	0.104134	-0.157765	-0.374335	-0.448584	-0.230814	-0.289782	-0.777927	-0.525735	-0.558722	-0.59108	-0.136749	-0.165063	0.401543	0.568758	0.568417	0.839148	-0.434968	-0.318139	-0.212207
21	0.0793067	0.852862	1.11873	-0.0809622	-0.505049	-0.283624	-0.315671	-0.193918	0.0318525	-0.212072	-0.276904	-0.0688997	-0.446815	0.237683	0.700226	-0.427848	0.224039	0.68309	0.524473	0.438677	-0.676565	0.234623	-0.212207
22	0.1152	0.596438	1.12196	-1.34895	-1.11423	-0.744048	-0.810328	-0.957914	-0.347974	-0.412824	-0.246222	0.387935	-1.0913	-0.0337952	0.801677	0.342815	-0.145628	0.222093	1.68459	0.742699	0.0123701	0.50579	-0.172463
23	-0.308346	0.328087	0.202593	-1.02729	-1.11423	0.158177	-0.454596	0.0324507	-0.0588523	-0.30921	-1.54931	-0.982569	0.118124	0.269682	-0.136749	-0.228816	-0.299629	0.993032	1.42679	0.837051	0.289784	0.818674	1.61723
24	-0.164771	1.70562	0.415498	-1.43286	-1.11423	0.222226	-0.344061	-0.533472	0.0961018	-0.399873	-1.41957	-0.525735	0.877797	1.53971	0.119185	0.334958	-0.92534	0.735671	1.66702	1.06769	1.8282	0.787386	-0.192903
25	-0.34424	1.9203	-0.0909575	-1.26504	-1.11423	-0.24659	-0.308699	-0.307103	-0.200579	-0.471108	-0.368652	1.75844	1.43965	0.678204	-0.014346	0.964639	-0.822084	0.53194	1.10453	0.499482	1.25218	-0.370286	-0.200946
26	-0.329882	1.09736	-0.587736	-1.33962	-0.505049	-0.362334	-0.636249	-0.646656	-0.414113	-0.529391	-0.993169	0.387935	0.357868	0.892684	0.343908	1.25382	0.560919	1.21085	1.63186	1.26897	1.17429	-0.0574019	-0.212207
27	-0.362187	-0.160909	-0.787738	-1.04127	-0.505049	-0.378692	-0.465844	-0.561768	-0.450017	-0.4193	-0.421498	-0.525735	0.678691	0.660785	0.0509359	0.449363	1.30305	1.86609	1.08403	1.20397	1.61944	0.30763	-0.167164
28	-0.28322	0.220746	-0.242572	-0.0669771	-0.505049	-0.50343	-0.753875	-0.61836	-0.330967	-0.373969	-0.975443	-0.525735	-0.168845	0.397959	-0.353309	0.265199	0.685253	1.21852	1.02251	0.660928	0.727324	-0.0782609	0.0310246
29	0.154684	1.77122	0.160658	-0.742924	-0.505049	-0.013452	-0.297352	-0.61836	-0.406554	-0.283307	-0.91134	-0.525735	-0.36515	0.931567	0.512931	-0.312498	1.21553	1.5782	0.668024	0.667218	1.79326	0.672661	0.0424585
30	-0.279631	0.918459	-0.265153	-1.13451	-0.505049	-0.725402	-0.651818	-0.816433	-0.557729	-0.425776	0.390032	-0.525735	-0.274861	1.5473	0.801677	0.508919	1.93629	1.32597	0.729545	0.923016	0.703725	-0.500655	-0.212207
31	-0.236559	0.0776256	0.328401	0.506412	0.104134	-0.440879	-0.677721	-0.590064	-0.546391	-0.425776	-0.904937	-0.525735	-0.0761911	-0.35918	0.700226	0.511922	1.82513	2.27939	-0.676662	-0.605482	0.216595	0.234623	0.249846
32	-0.268863	-0.399443	-0.290959	0.655587	0.713317	-0.254697	-0.142219	-0.10903	-0.484031	-0.568246	0.116499	-0.525735	-0.94533	-0.662735	0.801677	1.66381	1.75406	1.20805	-0.790917	-0.184044	-0.524436	-0.500655	-0.206802
33	-0.175539	-0.721464	0.299368	0.660249	0.104134	-0.0893054	0.0406805	-0.10903	-0.0947563	-0.477583	0.075154	-0.525735	-0.87851	-0.442817	-0.0768499	0.826743	0.106108	0.984999	-0.705958	-0.274202	-0.906179	-1.04299	-0.18299
34	-0.197075	-0.763208	-0.319992	0.403855	0.104134	0.344333	0.0650775	0.089043	-0.228924	-0.386921	-0.83339	-0.0688997	-0.567746	-0.658715	0.190609	0.293447	0.46387	0.126674	-0.664944	-0.00163077	-0.770122	-0.672741	-0.212207
35	-0.247327	-0.280176	-0.203862	0.291974	0.104134	-0.368663	-0.471008	-0.391991	-0.37254	-0.322162	-0.469458	-0.525735	-0.382965	-0.539457	0.190609	-0.0355843	0.615087	0.104381	-0.609282	-0.246945	-0.906179	-1.61139	-0.212207
36	-0.150413	0.650108	0.554209	0.305959	0.104134	-0.51721	-0.801907	-0.788137	-0.476472	-0.328638	-1.10365	0.387935	-0.44624	-0.0947378	-0.0768499	0.0520886	0.439324	0.529523	-0.345618	-0.383231	-0.515829	-1.00648	-0.212207
37	-0.143235	0.196893	0.605823	0.730174	0.713317	-0.0395714	-0.268894	-0.448584	-0.374429	-0.348066	-0.789877	-0.525735	-0.247048	-0.903597	0.119185	0.161973	1.14381	0.468621	-0.820213	-0.574031	-0.569888	-0.443293	-0.212207
38	-0.0714472	0.256526	0.192916	0.44581	0.104134	-0.158207	-0.219304	-0.137326	-0.31207	-0.367493	-0.37973	-0.982569	-0.615347	-0.323991	0.265433	0.224953	0.144353	-0.103522	-0.509675	-0.288879	0.0133573	-0.505869	1.53285
39	-0.200665	1.13314	0.741308	0.683557	0.104134	1.14093	0.537453	0.00415459	-0.0116102	-0.438728	-1.16242	-0.982569	-0.316549	0.226393	-0.302354	0.582855	0.310365	1.9943	-0.351477	-0.458712	-0.906179	-0.443293	-0.212207
40	-0.103752	0.656071	1.25422	1.21033	1.3225	0.260537	0.380126	-0.307103	0.0620874	-0.289782	-0.0772171	-0.0688997	-0.726456	-1.21954	0.512931	0.105876	-0.52195	0.57193	-0.861227	-0.716607	-0.906179	-0.829183	-0.212207
41	-0.211433	1.27626	0.854212	0.739498	0.104134	-0.565414	-0.268931	-0.363695	-0.272387	-0.464632	1.05249	0.387935	0.107189	-1.46479	-0.495058	0.740022	0.333909	-0.686752	-1.04872	-1.16321	-0.749984	-1.31937	-0.212207
42	-0.197075	0.560657	0.84776	0.804762	0.104134	-0.881427	-0.928956	0.089043	-0.378209	-0.471108	-0.0560486	0.84477	0.183747	-0.873261	0.604114	0.818978	0.764839	-0.0453031	-0.990129	-1.51335	-0.906179	-0.80311	-0.212207
43	-0.139645	-1.08523	0.473563	1.18236	0.104134	-0.464304	-0.480689	-0.759841	-0.455686	-0.464632	-0.170297	1.75844	0.597343	0.669642	0.265433	0.869266	0.238322	-0.31569	-0.793846	-1.46723	-0.906179	-0.333783	-0.212207
44	-0.319114	-0.44715	0.0122692	0.557691	-0.505049	-0.17648	-0.510586	-0.0241415	-0.351753	-0.412824	-1.08653	-0.0688997	0.701814	0.456135	-0.736727	0.385246	0.502208	0.700726	-0.319251	-1.2324	-0.195495	-0.177341	-0.125027
45	-0.279631	-0.0237515	1.34776	0.935289	0.104134	-0.18574	-0.616531	-0.0807338	-0.502928	-0.399873	-1.34352	0.387935	0.107189	0.910338	0.265433	0.263778	1.22268	0.0694946	-1.13368	-1.37917	-0.500451	0.0312486	-0.20701
46	-0.200665	0.268453	1.03808	0.879349	0.104134	-0.0697574	-0.31727	-0.165622	-0.308291	-0.438728	-0.838403	-0.0688997	0.542472	0.830985	1.14292	0.615893	0.624505	0.0773123	-1.09852	-1.21562	-0.906179	-0.589305	-0.212207
47	-0.250916	-0.375589	0.121948	0.972583	0.104134	-0.268998	-0.333741	-0.0807338	-0.0134999	-0.328638	-0.372246	-0.0688997	-0.23093	1.36544	0.700226	0.0520886	-0.758926	-0.36449	-1.39148	-1.45884	0.124881	-0.344213	-0.212207
48	-0.308346	-0.250359	0.715501	1.03319	1.3225	-0.000519708	-0.168171	0.711558	-0.225144	-0.399873	-0.643171	0.387935	0.877797	1.07676	-0.014346	0.283723	0.520085	-0.739746	-0.720606	-0.704027	0.802779	0.380636	0.489422
49	0.301848	-0.959998	-0.510316	1.04251	1.3225	0.00603552	0.12918	-0.0241415	-0.255379	0.0340125	0.0171974	-0.525735	2.05047	-0.14354	-0.0768499	-0.953668	0.916705	0.335461	-0.726465	-0.368554	-0.0867543	0.0364634	-0.0822756
50	-0.0929834	-0.471003	0.250981	0.739498	-0.505049	-0.536363	-0.378161	-0.533472	-0.459465	-0.348066	0.496873	-0.982569	-0.25838	0.448905	1.55242	-0.317612	1.12597	0.468665	-0.638577	-1.37917	-0.906179	-0.876116	-0.193226
51	-0.329882	-0.715501	0.380014	0.114829	-0.505049	-0.315637	-0.602103	-0.420287	-0.55206	-0.373969	-1.01203	-0.0688997	-0.16472	0.526474	2.67853	0.0308272	-0.413044	-0.51658	-0.424717	-1.07724	-0.906179	-0.412004	-0.174244
52	-0.322704	-0.101275	0.0219467	-0.365326	-0.505049	0.0430924	-0.218004	-0.193918	-0.145778	-0.367493	-0.847674	-0.0688997	0.457605	1.22447	1.87417	0.0338924	0.374854	0.624953	0.539121	0.0298198	-0.44475	-0.490225	-0.14758
53	-0.311935	0.781302	-0.0780542	-0.225475	-0.505049	-0.555031	-0.709207	-0.957914	-0.49348	-0.361017	-0.641634	0.387935	0.210411	1.19473	1.27089	-0.105061	0.258569	0.308024	0.0821039	-0.781605	-0.092239	-1.06906	-0.212207
54	-0.34424	0.781302	-0.219991	-0.253445	-1.11423	-0.570821	-0.73198	-0.47688	-0.440568	-0.380445	-0.669441	0.84477	0.877797	1.32449	-0.302354	0.148796	-0.304667	-0.519305	-0.278237	-1.00595	-0.701729	-1.72612	-0.212207
55	-0.279631	1.61021	0.186464	0.0868591	-0.505049	-0.576846	-0.475426	-0.420287	-0.353643	-0.367493	0.330606	0.84477	1.50694	0.923509	-0.538932	0.0406596	-0.344148	-0.312596	-0.310462	-0.555161	0.479576	-0.375501	-0.212207
56	-0.326293	0.799192	-0.0780542	-0.62172	-0.505049	-0.786862	-0.700203	-0.165622	-0.555839	-0.399873	0.546676	2.21527	1.19813	-0.0456505	-0.194204	0.254954	-1.22751	-0.682402	0.568417	-0.0750154	-0.0768244	-0.813539	-0.104014
57	-0.362187	-0.101275	-0.316766	-0.281416	0.104134	-0.877004	-0.839554	-1.15599	-0.499149	-0.335114	0.438005	1.3016	0.0362001	0.334349	0.0509359	-0.373197	-0.603128	0.714522	0.169992	0.166106	-0.300614	0.0468928	-0.182178
58	-0.322704	0.453317	0.192916	0.072874	0.104134	-0.484433	-0.366464	-0.533472	-0.202468	-0.335114	0.300369	-0.525735	-0.44036	1.17573	-0.302354	-0.160726	-0.31482	0.92016	-0.313392	-0.140013	-0.0010095	-0.526728	0.0392824
59	-0.319114	0.0716622	-0.336121	-0.724277	-1.11423	-0.279129	-0.307457	-0.47688	-0.136329	-0.399873	-0.267503	0.387935	-0.416188	0.883137	-0.807054	0.290956	-0.100707	-0.107763	0.656305	0.686088	0.537121	-0.417219	-0.186468
60	-0.308346	0.328087	-0.374831	-0.192843	0.104134	-0.555342	-0.498979	-0.278807	-0.416003	-0.367493	0.141152	0.84477	-0.842756	0.638468	0.0509359	0.162871	1.23987	0.365098	0.0323007	0.451257	0.252139	-0.975196	-0.212207
61	0.0218766	0.763412	-0.1587	-0.216152	-0.505049	-0.550423	-0.290666	-0.363695	-0.412223	-0.574722	0.889267	0.387935	-0.182871	-0.119075	-0.495058	1.31921	0.928658	0.015353	0.389712	0.321262	-0.322151	-1.17857	-0.206802
62	0.538747	1.03176	0.196142	-0.118256	-0.505049	-0.533238	-0.20118	-0.391991	-0.255379	-0.535867	1.12376	-0.525735	0.284171	-0.799717	-0.495058	1.33722	0.54409	-0.0136891	0.240302	0.124172	-0.276585	0.135543	-0.175354
63	-0.164771	0.697815	-0.461928	0.175431	0.104134	-0.405939	-0.0669446	-0.391991	-0.124991	-0.237975	0.936769	-0.525735	-0.78808	0.0225404	-0.014346	-0.312223	0.511203	-0.106047	-0.175701	0.057077	2.31721	0.876036	-0.212207
64	0.00751913	0.501024	-0.997417	0.725513	0.713317	-0.656623	-0.698795	-0.703249	-0.366871	-0.335114	-0.180851	0.387935	-0.755891	1.05163	0.0509359	-0.0390581	0.313191	0.415299	-0.705958	-0.431455	0.796638	1.35058	-0.203198
65	-0.240148	1.69966	0.631629	-0.00637498	-0.505049	-0.383404	-0.458615	-0.137326	-0.357422	-0.296258	-0.38371	-0.0688997	0.694145	1.12478	0.908926	-0.260362	0.650008	0.015353	-0.503816	-0.368554	0.218946	0.0781813	-0.182831
66	-0.258095	0.846899	0.786469	-0.337356	-0.505049	-0.533309	-0.569944	-0.222214	-0.440568	-0.315686	-0.213458	0.84477	0.648162	1.37167	0.700226	-0.273905	0.0668962	-0.42763	-0.00285448	0.0403033	0.543134	1.29322	-0.212207
67	-0.311935	0.0537721	0.118722	-0.0623154	-1.11423	-0.82187	-0.610714	-0.0524377	-0.508597	-0.354541	1.27433	0.387935	1.84137	0.360243	0.0509359	-0.211517	-0.116246	-1.11981	-0.433506	-1.23449	-0.0245605	2.2423	-0.176142
68	-0.301167	0.38772	0.180013	0.0915208	-0.505049	-0.916342	-0.721728	-0.844729	-0.635206	-0.45168	1.50523	2.67211	1.271	-0.350989	0.119185	0.797426	2.42647	1.20508	-0.418858	-0.984985	-0.906179	-0.724888	-0.212207
69	-0.139645	-0.816878	-0.307088	-0.122918	-1.11423	-1.06171	-1.13215	-0.929618	-0.565288	-0.386921	-0.0104527	1.75844	1.85023	1.01445	0.604114	0.0929475	1.9959	0.241555	0.0586671	-0.769025	-0.676447	-0.255562	-0.161717
70	-0.34424	0.447354	-0.0103116	-0.467884	-1.11423	-0.508866	-0.488234	-0.901322	-0.448127	-0.373969	-0.0205251	1.75844	2.02324	1.58831	0.426307	-0.0814884	0.163967	-0.189387	0.647517	-0.385328	0.222726	-0.0521872	-0.212207
71	-0.28681	0.2446	-0.665156	-0.691645	-0.505049	-0.594862	-0.473778	-0.420287	-0.442458	-0.393397	0.426383	0.84477	1.7854	1.32296	0.512931	0.254195	0.649394	-0.26642	1.07231	0.713346	1.66979	0.0573223	-0.212207
72	-0.362187	-0.405406	-0.810318	-0.626382	-0.505049	-0.232731	-0.167752	-0.222214	-0.419782	-0.380445	-0.025191	0.387935	1.33858	1.6823	0.426307	0.102376	0.166278	-0.128593	-0.0907425	0.128365	-0.563857	0.50579	-0.137886
73	-0.34065	-0.44715	-0.916771	-1.10188	-1.11423	-0.62903	-0.705677	-0.929618	-0.482141	-0.399873	-0.333945	0.84477	0.831019	1.38672	2.05291	0.240668	0.162923	0.525861	1.03715	0.776247	-0.0510803	-0.578876	-0.212207
74	-0.351419	0.787265	-0.442573	-1.83376	-1.11423	-0.77247	-0.492664	-0.929618	-0.472693	-0.373969	1.476	0.387935	1.24355	1.65799	1.14292	0.0458026	0.0298595	0.673556	1.47073	0.518352	-0.143294	-0.323354	-0.212207
75	-0.290399	0.656071	-0.839351	-1.28834	-1.11423	-0.841246	-0.475736	-0.816433	-0.49348	-0.412824	2.18464	1.75844	1.04277	0.197931	-0.0768499	0.363346	0.443151	0.204448	1.95998	1.10124	1.05951	-0.0313282	-0.212207
76	-0.34424	-0.596234	-0.813544	-0.714954	-0.505049	-0.845458	-0.510343	-0.759841	-0.391437	-0.399873	2.03566	1.3016	1.54734	-0.378607	0.700226	0.319243	0.0965889	0.406722	0.172921	0.451257	0.50228	0.40671	-0.212207
77	-0.347829	-1.13294	-0.752253	-0.668337	-0.505049	-0.642235	-0.283438	-0.674953	-0.446237	-0.464632	1.46642	1.3016	0.694963	0.252138	-0.402342	0.846156	1.12767	0.48832	0.293035	0.950273	-0.152719	-0.260777	-0.212207
78	-0.28322	-0.816878	-1.00064	0.161446	-0.505049	-0.932709	-0.766645	0.343708	-0.319629	-0.412824	1.38683	1.3016	-0.148838	1.11192	-0.302354	0.38996	-0.230283	-0.9158	-0.389562	0.0822374	0.144471	-1.31415	-0.212207
79	-0.304757	-2.06322	-1.25871	0.268666	0.713317	-0.706085	-0.578468	0.00415459	-0.257269	-0.380445	0.607144	0.387935	0.618482	-1.05711	-1.15025	0.190814	-1.17524	-0.971011	-0.421787	0.478515	-0.328631	-0.58409	-0.212207
80	-0.276042	-1.35954	-0.826448	0.0588889	-0.505049	-0.616347	-0.425473	-0.335399	-0.544501	-0.490535	0.731261	0.387935	-0.614193	-0.473126	-1.10089	1.00613	0.428672	-0.149157	0.128977	-0.202914	-0.669621	-0.917834	-0.155856
81	-0.322704	-2.07515	-1.24903	0.436487	-0.505049	-0.900572	-0.789007	-1.0428	-0.538832	-0.386921	0.935863	-0.982569	0.61098	-0.25762	-0.194204	0.0851166	0.552394	-0.291291	-0.497957	-0.542581	-0.271657	-0.443293	-0.147806
82	-0.355008	-0.733391	-0.278056	-0.37465	-0.505049	-0.506835	-0.106277	-0.193918	-0.177902	-0.373969	1.31708	-0.982569	0.543919	0.561312	0.801677	-0.00193152	-0.534381	-0.539869	-0.462802	-0.427262	0.090584	-0.015684	-0.164121
83	-0.236559	-0.143019	-0.461928	-0.202167	0.104134	-0.266975	-0.0974206	0.598373	0.281291	-0.412824	0.283498	-0.525735	0.989694	-1.14273	1.02248	0.39656	-1.08199	-1.18228	-0.465731	0.249974	1.18847	-0.0626167	-0.165206
84	-0.337061	-1.40129	-0.336121	0.706866	-0.505049	0.0272994	0.00218362	0.994519	1.02394	-0.45168	-0.322897	-0.0688997	-0.0763514	0.130498	-0.449558	0.686973	-1.13422	-1.31856	-1.16591	-1.32884	-0.773844	0.20855	-0.212207
85	-0.250916	0.107442	1.19292	0.529721	0.104134	0.399466	0.19015	0.315412	0.791505	0.487325	-0.70066	0.387935	-1.35926	-1.28965	-0.014346	-1.68545	-1.05046	-1.08856	0.155344	0.222717	-0.906179	1.31929	-0.212207
86	-0.100162	0.161113	0.870341	0.967921	0.104134	0.27511	1.36608	1.1077	0.415458	1.43928	1.77646	-0.0688997	-1.40959	-1.27646	1.27089	-1.74783	-1.10877	-1.36144	-0.562408	-0.922084	-0.906179	-0.917834	-0.212207
87	-0.100162	1.12121	0.560661	1.0192	0.104134	0.306812	1.3097	0.4003	0.876541	2.92226	1.56842	-0.0688997	-1.42771	-1.10975	-0.495058	-1.86695	-1.62605	-0.682996	-0.292885	-0.412585	-0.906179	0.834318	-0.212207
88	-0.150413	-0.178799	0.15098	0.8001	0.713317	0.240421	0.735309	0.824742	1.42644	1.93145	0.661305	0.387935	-1.60533	-1.19501	-0.661632	-2.09726	-1.66024	-1.34086	-0.530182	0.0654638	-0.906179	-0.380716	-0.212207
89	-0.258095	0.238636	0.896148	0.963259	0.713317	0.711649	1.48537	0.782298	0.390892	2.96759	0.816698	0.387935	-1.54405	-1.20341	-0.581267	-2.74517	-1.30002	-1.00966	-0.943256	-0.429359	-0.906179	-0.766606	-0.212207
90	-0.0140171	-0.172835	1.65744	1.69515	1.93168	0.345551	1.53389	2.29614	1.45856	5.70042	1.86264	0.387935	-1.62581	-0.95788	-1.48319	-2.82366	-1.82128	-1.31177	-1.42078	-1.15063	-0.906179	-0.255562	-0.212207
91	0.262365	1.38956	2.13164	1.28958	0.713317	1.27755	1.56396	1.56044	3.55611	3.25253	-0.0593687	-0.0688997	-1.32988	-1.21349	-0.699806	-2.22693	-1.62401	-1.44468	-1.40027	-1.55739	-0.906179	-0.453722	-0.212207
92	1.80939	0.948276	1.43164	1.30356	1.3225	1.10358	1.21891	3.3431	7.3128	2.6179	-0.245067	-0.708468	-1.31391	-1.15479	-1.24148	-1.7942	-0.922649	-1.67108	-0.454013	-0.284686	-0.906179	-0.568446	-0.212207
93	7.99029	2.86848	2.86391	1.89094	2.54086	1.31885	1.53134	2.46592	0.991812	1.07663	-0.154772	-0.982569	-0.785208	-1.32539	-1.58705	-1.52792	-1.02032	-1.37465	-2.14146	-2.62461	-0.906179	-0.401575	-0.212207
94	4.97881	1.47305	1.78648	1.49003	1.3225	0.51988	0.812696	0.683262	0.965356	1.87317	0.147748	-0.0688997	-1.50909	-1.27346	-0.622143	-1.72629	-2.00505	-0.95251	-1.39734	-1.24288	-0.906179	-1.21507	-0.212207
95	1.34277	-0.119165	0.863889	1.41078	1.93168	1.0643	1.86946	0.343708	1.00504	0.862928	0.662722	-0.0688997	-1.49488	-1.25296	-1.17396	-1.60906	-1.55712	-1.20773	-1.36805	-0.989179	-0.906179	0.7926	-0.212207
96	0.746931	0.0478088	0.296143	1.23364	1.3225	0.928957	1.82302	1.47555	1.06173	0.642747	0.856097	-0.525735	-1.49339	-1.30981	-0.699806	-1.53198	-1.23988	-1.3069	-0.9872	-0.372748	-0.906179	0.610085	-0.212207
97	2.15038	0.739558	1.25099	1.2383	1.3225	1.53697	2.0342	1.50385	0.855755	-0.173216	0.128407	-0.525735	-1.48257	-1.3283	-0.0768499	0.378764	-1.13571	-1.52421	-0.752832	-0.601288	-0.906179	-0.349427	-0.190871
98	-0.0858047	0.995982	0.905825	0.925966	0.713317	2.4178	2.48208	1.78681	0.878431	-0.587674	-0.397921	-0.525735	-1.24694	-1.1862	-2.06299	1.15651	-0.876235	-1.13788	0.949265	0.985917	-0.757493	-0.80311	-0.212207
99	2.23652	-0.41137	1.2026	1.76507	1.93168	1.03313	-0.31341	0.711558	0.0318525	-0.658909	-2.17316	-1.1653	0.798459	-1.06186	-0.581267	1.07409	-0.767934	-0.642688	-1.23915	-1.52803	-0.906179	-0.417219	-0.212207
100	0.129558	1.93819	2.49616	1.43409	1.93168	0.860423	-0.309048	2.63569	0.70647	0.0922956	-2.04176	-0.525735	-1.25056	-1.421	-1.61407	-0.456937	-0.828206	-1.55816	-1.17762	-0.710317	-0.906179	0.740453	-0.212207
101	0.0613598	-0.220542	2.10261	1.81635	3.15005	2.07082	1.70017	1.8434	1.67399	0.403139	-0.787042	-0.525735	-0.943601	-1.36683	-1.41642	-1.03156	-1.45944	-1.50291	-1.57019	-1.23449	-0.906179	-1.26722	-0.212207
102	0.69309	0.984056	1.7639	1.91891	4.9776	3.83369	3.74594	2.77718	4.08522	1.01835	-0.537504	-1.34804	-0.671363	-1.33463	-2.0136	-0.797285	-1.76417	-1.62319	-1.67859	-1.45674	-0.906179	1.05334	-0.173566
103	1.49711	1.58635	1.03486	1.24762	1.93168	2.86251	2.71717	3.14503	1.36597	0.623319	-0.574867	-1.34804	-0.786585	-1.38177	-2.40046	-0.0847825	-0.381818	-1.50877	-0.723536	-0.0750154	-0.906179	3.54077	-0.187638
104	0.384404	-0.280176	0.673565	0.0309187	0.104134	2.95355	3.80685	2.42347	0.899217	-0.639481	0.169587	-1.25667	0.359295	-1.20086	-0.935113	0.935524	-1.60232	-1.24766	0.0264415	0.860115	4.79304	3.17052	-0.176173

## Sheet: Panel K
radius (um)	FSI1	FSI2	FSI3	FSI4	FSI5	FSI6	FSI7	FSI8	FSI9	FSI10	FSI11	FSI12	FSI13	FSI14	FSI15	FSI16	RSI1	RSI2	RSI3	RSI4	RSI5	RSI6	RSI7	RSI8	RSI9
1	4	6	5	4	2	2	3	3	3	2	3	4	7	5	6	9	4	8	3	3	4	4	4	2	3
2	4	6	5	4	2	2	3	3	3	2	3	4	7	5	6	9	4	8	3	3	4	4	4	2	3
3	4	6	5	4	2	2	3	3	5	2	3	4	7	5	6	9	4	8	3	3	4	4	4	2	3
4	4	6	5	4	2	2	3	3	7	2	3	4	7	5	6	9	4	8	3	3	4	4	6	2	3
5	4	6	5	4	2	2	3	3	7	2	3	4	9	5	6	9	4	8	3	3	4	4	6	2	3
6	4	6	5	4	2	2	3	3	7	2	3	4	8	5	6	12	4	8	3	3	4	4	6	2	3
7	4	6	5	4	2	2	3	3	7	2	5	5	11	8	6	13	4	8	3	3	4	4	6	2	3
8	4	6	5	4	2	4	3	3	10	2	5	10	9	8	6	13	4	9	3	3	4	4	6	2	4
9	4	6	5	4	2	3	4	3	6	2	5	8	14	8	7	13	4	10	3	3	4	4	5	2	4
10	5	6	6	4	2	3	4	3	6	2	5	8	15	8	9	13	4	10	6	3	4	4	4	2	4
11	5	7	6	8	2	3	6	3	8	2	5	9	18	9	6	15	4	8	6	3	4	4	4	2	4
12	5	7	8	7	2	3	5	4	7	2	9	9	14	12	7	15	4	8	10	3	4	5	6	3	4
13	6	7	10	16	2	3	7	6	16	2	7	13	17	15	9	15	4	6	11	3	5	5	5	3	4
14	6	8	9	8	2	3	8	6	12	2	8	14	25	22	9	20	4	7	7	3	5	5	4	7	4
15	5	10	10	10	2	5	9	7	6	2	10	15	21	16	12	21	5	6	7	3	5	5	4	4	16
16	5	9	10	9	2	5	12	11	6	2	8	14	16	16	10	21	5	6	7	3	5	5	4	6	5
17	5	10	12	9	2	12	8	11	12	6	9	16	25	19	13	25	5	5	7	3	5	5	4	4	6
18	6	10	14	9	5	3	8	11	6	4	9	17	23	19	12	28	5	7	7	3	5	7	4	5	6
19	6	9	15	9	5	4	8	17	4	7	10	17	17	20	13	23	5	11	8	3	9	7	4	5	6
20	10	15	19	10	8	4	8	20	4	8	15	22	19	20	15	25	5	7	8	3	5	5	4	5	6
21	10	15	16	10	9	6	10	20	7	8	10	22	21	22	13	24	5	4	8	3	5	4	4	5	6
22	12	15	15	12	7	6	15	17	7	11	9	21	25	25	17	33	5	5	9	3	5	4	6	5	6
23	10	15	15	17	10	6	13	31	6	11	18	28	22	19	16	28	5	5	9	3	5	4	8	5	6
24	19	18	15	16	8	6	12	26	9	9	17	29	22	19	23	27	5	7	9	3	7	4	7	5	6
25	12	17	21	21	11	7	18	21	7	8	15	35	18	21	18	26	5	5	9	3	8	4	7	6	6
26	10	17	17	16	10	7	15	20	7	11	25	28	23	23	19	25	5	4	9	3	9	6	6	6	9
27	11	21	17	16	14	7	33	19	6	13	18	29	19	26	15	31	5	3	12	3	7	8	6	6	7
28	11	20	22	16	21	9	23	19	6	17	17	25	21	30	13	29	5	3	11	3	7	3	6	8	7
29	12	19	27	16	16	11	22	24	9	14	18	29	18	23	13	30	5	5	12	3	7	3	5	7	7
30	12	21	19	18	14	10	22	18	14	14	21	27	17	20	13	25	4	3	12	3	7	3	7	7	7
31	10	21	24	18	17	16	30	27	13	16	23	30	18	20	13	22	5	2	13	3	9	3	5	7	7
32	10	19	27	14	19	13	22	22	7	15	16	25	14	24	10	27	5	2	13	3	8	3	9	7	7
33	15	19	20	13	14	15	24	19	7	15	24	29	18	25	9	23	5	4	13	3	7	3	8	7	7
34	8	20	18	11	15	17	21	17	10	26	20	27	19	21	9	21	5	2	13	3	7	2	11	7	7
35	9	20	18	11	17	17	23	19	8	22	17	26	19	21	8	27	6	2	16	3	7	2	11	7	7
36	10	22	20	11	16	18	19	16	6	16	16	24	18	31	13	30	4	2	16	3	7	2	9	7	7
37	11	18	15	13	18	17	22	20	14	18	14	21	23	29	13	23	4	2	17	3	7	2	9	7	7
38	10	17	14	14	20	21	23	17	13	15	14	19	18	21	11	27	4	2	17	3	7	2	13	5	7
39	11	18	13	15	20	15	17	13	5	15	16	20	16	19	6	30	4	3	19	4	7	2	9	5	7
40	13	27	13	16	14	14	16	14	6	28	15	13	19	17	5	29	4	4	16	2	7	2	9	5	7
41	9	21	12	15	18	14	15	13	7	23	13	10	16	16	3	25	4	4	16	2	7	2	9	5	7
42	10	22	11	17	13	16	14	14	5	25	11	9	15	21	3	24	4	3	15	1	7	2	9	5	7
43	12	22	11	18	15	14	15	21	5	15	21	9	16	14	3	17	4	2	19	1	7	2	9	7	8
44	8	23	11	12	16	14	13	14	5	16	12	6	19	13	3	12	4	2	17	1	7	1	10	5	10
45	8	25	9	11	15	8	11	12	5	17	11	7	17	14	3	9	5	2	16	1	7	1	10	5	8
46	9	25	8	13	17	11	10	8	4	20	10	8	19	13	3	9	5	2	15	1	7	1	9	4	8
47	9	23	9	15	10	9	10	12	4	15	10	7	22	14	3	8	5	2	13	1	7	1	9	4	8
48	7	22	10	14	9	11	9	10	4	13	13	4	17	14	6	8	5	1	12	1	7	1	9	4	8
49	7	23	10	13	10	9	12	8	4	11	12	4	16	15	2	7	5	1	12	1	6	1	8	4	7
50	9	20	9	11	10	9	11	8	4	9	11	6	18	12	1	7	5	1	13	1	6	1	8	4	7
51	6	21	25	17	10	10	10	10	9	11	11	4	20	14	1	7	8	1	12	1	8	1	8	4	7
52	6	21	10	10	10	9	8	11	9	11	11	4	20	13	1	7	7	1	13	1	6	1	7	4	7
53	8	17	8	12	10	9	8	9	7	8	11	4	18	14	1	5	5	1	12	1	6	1	7	4	7
54	5	17	8	11	11	9	8	11	7	6	8	4	18	14	1	5	7		12	1	6	1	7	4	12
55	5	17	14	11	9	9	8	8	11	6	7	3	16	14	1	5	5		11	1	8	1	7	4	9
56	5	17	4	11	9	7	10	10	4	6	11	3	16	13	2	7	5		10	1	9	1	7	3	7
57	5	20	4	10	10	8	13	10	6	6	14	3	22	13	2	5	5		10	1	7	1	6	3	7
58	5	17	4	10	9	7	9	10	4	4	19	3	24	8	3	4	5		10	1	11	1	6	3	7
59	7	20	4	9	9	7	10	12	4	4	9	3	15	9	5	4	4		9	1	5	1	6	3	7
60	5	17	4	17	17	7	14	8	4	4	9	3	16	14	8	3	4		9	1	5	1	6	3	9
61	5	16	5	8	17	6	8	6	4	4	9	3	16	7	3	3	4		9	1	5	1	6	3	7
62	5	13	4	12	17	8	12	7	4	4	11	1	14	5	3	3	4		8	1	5	1	7	3	5
63	5	10	4	11	15	7	7	9	7	4	8	1	10	5	3	4	4		8	1	5	1	7	3	5
64	5	10	4	10	14	7	7	5	4	3	8		9	5	3	2	4		8	1	5	1	8	3	5
65	5	9	4	13	11	12	7	5	4	2	8		10	7	2	2	4		8	1	5	1	6	3	5
66	6	9	4	10	13	9	5	4	6	2	11		7	4	2	1	4		11	1	5	1	6	3	5
67	6	9	4	12	18	7	5	3	11	6	9		7	3	2	1	4		10	1	5	1	6	3	5
68	6	9	7	10	14	11	8	3	4	4	10		7	3	2	1	4		10	1	5	1	6	3	5
69	6	15	3	11	9	11	11	3	5	2	11		4	3	2	1	4		14	1	5	1	6	3	5
70	6	8	9	8	7	11	7	3	3	10	6		4	1	2	1	4		10	1	5	1	9	3	5
71	7	6	3	8	7	8	9	3	2	4	6		4	1	2	1	4		9	1	5	1	9	3	5
72	9	6	3	7	7	8	13	2	1	1	5		5	1	3		4		7	1	5	1	8	3	5
73	7	4	12	8	5	7	7	2	2	1	5		5	1	3		4		7	1	5	1	6	3	8
74	10	3	3	6	4	5	9	2	2	1	6		7	1	8		4		7	1	7	1	6	4	6
75	7	3	3	7	4	5	7	1	1	1	6		7	1	5		4		7	1	5	1	8	4	6
76	6	5	3	6	4	5	3	1	1	1	8		5	7	3		4		7	1	5	1	8	4	6
77	7	2	3	5	4	5	3	1	2		6		3	3	8		4		8	1	5	1	8	4	5
78	8	1	2	5	2	10	2	1	6		6		3	4	4		4		8	1	5	1	8	4	4
79	9	1	1	5	2	6	2	1	8		6		2	2	3		4		7	1	5	1	6	4	4
80	16	3	1	8	2	5	2	1	5		6		2	2	3		4		6	1	5	1	6	4	4
81	7	2	1	6	2	6	1	1	1		4		2	3	3		4		5	1	4	1	7	4	4
82	10	2	1	6	1	3	1	1	1		3		1	5	3		4		5	1	4	1	7	4	4
83	9	1	1	6	1	5	1	1	1		3		1	3	3		4		5	1	4	1	7	6	4
84	11	1	1	6		3	1	1			3		1	3	3		4		5	1	4	1	7	4	4
85	8	1	1	7		5	1	1			2		8	4	3		4		4	1	4	1	7	4	4
86	8	1	1	9		2	1	1			2			7	3		4		4	1	4	1	9	4	4
87	9	1	1	9		2	1	1			4			5	3		4		4	1	4	1	10	4	4
88	7	1	1	8		2	1	1			2			3	2		4		2	1	4	1	9	4	4
89	10	2	1	8		4	1	1			2			5	3		5			1	4	1	10	4	4
90	5	2		12		1	1				2			3	7		5			1	4	1	8	3	4
91	3	2		10		1	1				2			3	4		5			1	6	1	29	3	4
92	5	2		7		1	1				2			3	3		5			1	4	1	16	3	4
93	2	2		8		1	1				2			5	6		5			1	4	1	18	3	4
94	2	2		5			1				2			4	7		5			1	4	1	17	2	4
95	2	2		5			1				1			4	7		5			1	4	1	10	2	4
96	2	3		4			1				1			4	3		4			1	4	1	12	2	4
97	2	1		2			1				1			3	3		3			1	4	1	11	2	4
98	2	1		2			1				1			3	3		3			1	4	1	14	2	4
99	2	1		2			1				1			3	6		3			1	4	1	18	2	4
100	1	1		2			1				1			2	17		3			1	4	1	11	2	4
101	1	1		1			1				1			1	5		3			1	4	1	11	2	4
102	1	1					1				1			1	7		3			1	7	1	11	2	3
103	1	1					1				1			1	6		3			1	5	1	11	2	2
104	1	1					1				1			1	7		4			1	5	1	9	2	2
105	1	1					1							1	8		2			1	5	1	9	2	2
106		1					1							1	9		4			1	19	2	9	2	2
107		1					11							1	10		2			1	5	2	9	2	2
108		1					1							1	11		2			1	9	2	8	2	2
109		1					4							1	10		2			1	5	2	7	2	2
110		1												1	13		2			1	7	2	6	2	2
111														1	15		2			1	4	2	6	2	2
112														1	7		2			1	4	2	6	2	2
113														1	6		2			1	4	2	8	2	2
114														1	6		2			1	4	2	7	2	2
115														1	5		2			1	5	5	7	2	2
116														1	5		2			1	5	3	6	4	2
117														1	4		2			1	5	3	6	2	2
118														1	4		3			1	5	3	7	2	2
119														1	4		1			1	5	3	7	1	2
120														1	2		1			1	4	3	6	1	1
121														1	3		1			1	4	3	6	1	1
122														1	1		1			1	3	2	5	1	1
123														1	1		1			1	3	2	7	1	1
124														1	1		1			1	3	3	5	1	1
125														1	2		1			1	3	5	5	1	1
126														1			1			1	3	3	3	1	1
127														1			1			1	3	3	3	1	1
128														1			1			1	5	2	3	1	1
129														1			2			1	3	2	3	1	1
130														1			2			1	3	2	5	1	1
131														1			2			1	3	2	4	1	1
132														1			2			1	3	2	3	1	1
133														1			2			1	3	2	3	1	1
134														1			2			1	3	2	3	1	1
135														1			2			1	3	2	3	1	1
136														1			1			1	3	2	3	1	1
137														1						1	2	2	2	1	1
138														1						1	2	2	2	1	1
139														1						1	2	2	2	1	1
140														1						1	2	2	2	1	1
141														1						1	1	4	3	1	1
142														1						1	1	2	3	1	1
143														1						1	1	2	5	1	1
144														1						1	1	2	3	1	1
145														1						1	1	2	3	1	1
146														1						1	1	2	4		1
147														1						1	1	2	4		1
148														1						1	1	2	4		1
149														1						1	1	2	6		1
150														1						1	1	2	6		1
151														1						1	1	2	6		1
152														1						1	1	2	10		1
153														1						1	1	2	7		1
154														1						1	1	2	5		1
155														1						1	1	2	5		1
156														1						1	1	2	5		1
157														1						1	1	2	5		1
158																				1	1	1	5		1
159																				1	1	1	5		1
160																				1	1	1	5		1
161																				1	1	1	8		1
162																				1	1	1	10		1
163																				1	1	1	8		1
164																				1	1	1	5		1
165																				1	1	1	5		1
166																				1	1	1	5		1
167																				1	1	1	7		1
168																				1	1	1	5		1
169																				1	1	1	3		1
170																				1	1	1	3		1
171																				1	1	1	3		1
172																				1	1	1	3		1
173																				1	1	1	3		1
174																				1	1	1	3		1
175																				1	1	1	3		1
176																				1	1	1	3		1
177																				1	1	1	3		1
178																				1	1	1	3		1
179																				1	1	1	3		1
180																				1	1	1	3		1
181																				1	1	1	3		1
182																				1	1	1	3		1
183																				1	1	1	3		1
184																				1	1	1	2		1
185																				1	1	1	2		1
186																				1	1	1	4		1
187																				1	1	1			3
188																				1	1	1			1
189																				1	1	1			1
190																				1	1	1			1
191																				1	1	1			1
192																				1	1	1			1
193																				1	1	1			1
194																				1	1	1			1
195																				1	1	1			1
196																				1	1	1			3
197																				1	1	1			1
198																				1	1	1			5
199																				1	1	1			1
200																				1	1	3			1
201																				1	1	1			1
202																				1	1	2			1
203																				1	1	2			1
204																				1	1	2			1
205																				1	1	2			1
206																				1	1	1
207																				1	1	1
208																				1	1	1
209																				1	1	1
210																				1	1	1
211																				1	1	1
212																				1	1	1
213																				1	1
214																				1	1
215																				1	1
216																				1	1
217																				1	1
218																				1	1
219																				1	1
220																				1	1
221																				1	1
222																				1	1
223																				1	1
224																				1	1
225																				1	1
226																				1	1
227																				1	1
228																				1	1
229																				1	1
230																				1	1
231																				1	1
232																				1	1
233																				1	1
234																				1	1
235																				1	1
236																				1	1
237																				1	1
238																				1	1
239																				1	1
240																				1	1
241																				1	1
242																				1	1
243																				1	1
244																				1	1
245																				1	1
246																				1	1
247																				1	1
248																				1	1
249																				1	1
250																				1	1
251																				1
252																				1
253																				1
254																				1
255																				1
256																				1
257																				1
258																				1
259																				1
260																				1
261																				1
262																				1
263																				1
264																				1
265																				1
266																				1
267																				1
268																				1
269																				1
270																				1
271																				1
272																				1
273																				1
274																				1
275																				1
276																				1
277																				1
278																				1
279																				1
280																				3
281																				1
282																				3
283																				1

## Sheet: Panel P
EPL-IN type	uEPSP mean amp. (mV)	detonation prob.	significant unitary excitation
FSI	10.2887	0	1
FSI	0	0	0
FSI	7.14189	0	1
FSI	15.4635	0	1
FSI	0	0	0
FSI	7.41787	0	1
FSI	0	0	0
FSI	0	0	0
FSI	0	0	0
FSI	0	0	0
FSI	0	0	0
FSI	6.12813	0	1
FSI	0	0	0
FSI	5.45725	0	1
FSI	6.13385	0	1
FSI	3.69634	0	1
FSI	1.9957	0	1
FSI	11.6031	0	1
FSI	4.13481	0	1
FSI	18.7656	0	1
FSI	7.42413	0	1
FSI	0	0	0
FSI	6.92399	0	1
FSI	3.08804	0	1
FSI	5.25152	0	1
FSI	0	0	0
FSI	NaN	0.931034	1
FSI	0	0	0
FSI	0	0	0
FSI	18.37	0.25	1
FSI	13.0476	0	1
FSI	1.2586	0	1
FSI	0	0	0
FSI	16.6321	0	1
FSI	9.2936	0.0384615	1
FSI	17.7786	0	1
FSI	9.79564	0	1
FSI	2.4702	0	1
FSI	2.98408	0	1
FSI	12.1717	0.0769231	1
FSI	13.9284	0.0869565	1
FSI	7.98654	0	1
FSI	0	0	0
FSI	11.44	0	1
FSI	0	0	0
FSI	2.03417	0	1
FSI	0	0	0
FSI	13.6782	0	1
FSI	18.0631	0	1
FSI	3.71288	0	1
FSI	NaN	1	1
FSI	0	0	0
FSI	5.07242	0	1
FSI	0	0	0
FSI	0	0	0
FSI	0	0	0
FSI	0	0	0
FSI	5.69947	0	1
FSI	0	0	0
FSI	16.4988	0	1
FSI	1.42632	0	1
FSI	0	0	0
FSI	2.85132	0	1
FSI	7.23757	0	1
FSI	0	0	0
FSI	2.16595	0	1
FSI	6.39015	0	1
FSI	1.78806	0	1
FSI	0	0	0
FSI	4.05237	0	1
FSI	7.41652	0	1
FSI	NaN	0.782609	1
FSI	0	0	0
FSI	1.91673	0	1
FSI	12.1917	0.230769	1
FSI	NaN	0.25	1
FSI	7.34684	0	1
FSI	0	0	0
FSI	NaN	0.961538	1
FSI	2.18163	0	1
FSI	3.88337	0	1
FSI	0	0	0
FSI	0	0	0
FSI	NaN	1	1
FSI	4.96316	0	1
FSI	10.3731	0.08	1
FSI	11.3188	0	1
FSI	11.521	0	1
FSI	7.44256	0	1
FSI	20.9213	0.432432	1
FSI	12.0411	0.047619	1
FSI	19.3742	0.192308	1
FSI	6.31331	0	1
FSI	11.2201	0	1
FSI	10.1568	0	1
FSI	4.14566	0	1
FSI	0	0	0
FSI	0	0	0
FSI	22.1999	0.657895	1
FSI	16.2719	0	1
FSI	7.05308	0	1
FSI	3.69304	0	1
FSI	5.96299	0	1
FSI	9.63284	0	1
FSI	8.55642	0	1
FSI	0	0	0
FSI	17.3313	0	1
FSI	0	0	0
RSI	0	0	0
RSI	0	0	0
RSI	0	0	0
RSI	0	0	0
RSI	0	0	0
RSI	0	0	0
RSI	0	0	0
RSI	0	0	0
RSI	0	0	0
RSI	0	0	0
RSI	0	0	0
RSI	0	0	0
RSI	0	0	0
RSI	0	0	0
RSI	0	0	0
RSI	0	0	0
RSI	0.414163	0	1
RSI	0	0	0
RSI	0	0	0
RSI	0	0	0
RSI	0	0	0
RSI	0	0	0
RSI	0	0	0
RSI	0	0	0
RSI	0	0	0
RSI	0	0	0
RSI	0	0	0

## Sheet: Panels QR
EPL-IN type	uIPSC mean amp. (pA)	uIPSP mean amp. (mV)	signifficant unitary inhibition
FSI	-27.8278	-	1
FSI	0	-	0
FSI	-7.41428	-	1
FSI	-36.1133	-	1
FSI	0	-	0
FSI	-50.3448	-	1
FSI	-15.2128	-	1
FSI	-15.9058	-	1
FSI	0	-	0
FSI	0	-	0
FSI	-16.1519	-	1
FSI	-91.8481	-	1
FSI	0	-	0
FSI	-30.6465	-	1
FSI	0	-	0
FSI	-111.838	-	1
FSI	0	-	0
FSI	-15.7452	-	1
FSI	-31.2013	-	1
FSI	-11.973	-	1
FSI	-83.5033	-	1
FSI	-30.3173	-	1
FSI	-10.2357	-	1
FSI	0	-	0
FSI	-50.3015	-	1
FSI	-3.05202	-	1
FSI	-69.9718	-	1
FSI	0	-	0
FSI	-9.11543	-	1
FSI	-36.7622	-	1
FSI	-30.6045	-	1
FSI	0	-	0
FSI	0	-	0
FSI	-121.759	-	1
FSI	0	-	0
FSI	-135.895	-	1
FSI	-4.47264	-	1
FSI	0	-	0
FSI	0	-	0
FSI	-36.2856	-	1
FSI	-62.5271	-	1
FSI	-21.8825	-	1
FSI	0	-	0
FSI	-14.2227	-	1
FSI	0	-	0
FSI	0	-	0
FSI	0	-	0
FSI	-6.40005	-	1
FSI	-7.13107	-	1
FSI	-3.52759	-	1
FSI	-120.45	-	1
FSI	0	-	0
FSI	-9.93143	-	1
FSI	0	-	0
FSI	0	-	0
FSI	0	-	0
FSI	0	-	0
FSI	0	-	0
FSI	0	-	0
FSI	-226.852	-	1
FSI	-4.77657	-	1
FSI	0	-	0
FSI	-5.23826	-	1
FSI	-6.05883	-	1
FSI	0	-	0
FSI	0	-	0
FSI	-23.9996	-	1
FSI	-14.4228	-	1
FSI	0	-	0
FSI	-	0	0
FSI	-	0	0
FSI	-	-0.555875	1
FSI	-	0	0
FSI	-	0	0
FSI	-	0	0
FSI	-	0	0
FSI	-	-0.0736791	1
FSI	-	0	0
FSI	-	0	0
FSI	-	0	0
FSI	-	0	0
FSI	-	0	0
FSI	-	0	0
FSI	-	0	0
FSI	-	0	0
FSI	-	-0.261399	1
FSI	-	0	0
FSI	-	-0.221622	1
FSI	-	0	0
FSI	-	-0.921995	1
FSI	-	0	0
FSI	-	0	0
FSI	-	0	0
FSI	-	0	0
FSI	-	0	0
FSI	-	0	0
FSI	-	0	0
FSI	-	0	0
FSI	-	-0.147689	1
FSI	-	0	0
FSI	-	0	0
FSI	-	0	0
FSI	-	0	0
FSI	-	0	0
FSI	-	0	0
FSI	-	0	0
FSI	-	-0.177386	1
FSI	-	0	0
RSI	0	-	0
RSI	0	-	0
RSI	0	-	0
RSI	0	-	0
RSI	0	-	0
RSI	0	-	0
RSI	0	-	0
RSI	0	-	0
RSI	0	-	0
RSI	0	-	0
RSI	0	-	0
RSI	0	-	0
RSI	0	-	0
RSI	0	-	0
RSI	0	-	0
RSI	0	-	0
RSI	-	0	0
RSI	-	0	0
RSI	-	0	0
RSI	-	0	0
RSI	-	0	0
RSI	-	0	0
RSI	-	0	0
RSI	-	0	0
RSI	-	0	0
RSI	-	0	0
RSI	-	0	0

## Sheet: Panel S
uEPSP mean amp. (mV)	detonation prob.	significant unitary excitation	uIPSC mean amp. (pA)	uIPSP mean amp. (mV)	signifficant unitary inhibition
10.2887	0	1	-27.8278	-	1
0	0	0	0	-	0
7.14189	0	1	-7.41428	-	1
15.4635	0	1	-36.1133	-	1
0	0	0	0	-	0
7.41787	0	1	-50.3448	-	1
0	0	0	-15.2128	-	1
0	0	0	-15.9058	-	1
0	0	0	0	-	0
0	0	0	0	-	0
0	0	0	-16.1519	-	1
6.12813	0	1	-91.8481	-	1
0	0	0	0	-	0
5.45725	0	1	-30.6465	-	1
6.13385	0	1	0	-	0
3.69634	0	1	-111.838	-	1
1.9957	0	1	0	-	0
11.6031	0	1	-15.7452	-	1
4.13481	0	1	-31.2013	-	1
18.7656	0	1	-11.973	-	1
7.42413	0	1	-83.5033	-	1
0	0	0	-30.3173	-	1
6.92399	0	1	-10.2357	-	1
3.08804	0	1	0	-	0
5.25152	0	1	-50.3015	-	1
0	0	0	-3.05202	-	1
NaN	0.931034	1	-69.9718	-	1
0	0	0	0	-	0
0	0	0	-9.11543	-	1
18.37	0.25	1	-36.7622	-	1
13.0476	0	1	-30.6045	-	1
1.2586	0	1	0	-	0
0	0	0	0	-	0
16.6321	0	1	-121.759	-	1
9.2936	0.0384615	1	0	-	0
17.7786	0	1	-135.895	-	1
9.79564	0	1	-4.47264	-	1
2.4702	0	1	0	-	0
2.98408	0	1	0	-	0
12.1717	0.0769231	1	-36.2856	-	1
13.9284	0.0869565	1	-62.5271	-	1
7.98654	0	1	-21.8825	-	1
0	0	0	0	-	0
11.44	0	1	-14.2227	-	1
0	0	0	0	-	0
2.03417	0	1	0	-	0
0	0	0	0	-	0
13.6782	0	1	-6.40005	-	1
18.0631	0	1	-7.13107	-	1
3.71288	0	1	-3.52759	-	1
NaN	1	1	-120.45	-	1
0	0	0	0	-	0
5.07242	0	1	-9.93143	-	1
0	0	0	0	-	0
0	0	0	0	-	0
0	0	0	0	-	0
0	0	0	0	-	0
5.69947	0	1	0	-	0
0	0	0	0	-	0
16.4988	0	1	-226.852	-	1
1.42632	0	1	-4.77657	-	1
0	0	0	0	-	0
2.85132	0	1	-5.23826	-	1
7.23757	0	1	-6.05883	-	1
0	0	0	0	-	0
2.16595	0	1	0	-	0
6.39015	0	1	-23.9996	-	1
1.78806	0	1	-14.4228	-	1
0	0	0	0	-	0
4.05237	0	1	-	0	0
7.41652	0	1	-	0	0
NaN	0.782609	1	-	-0.555875	1
0	0	0	-	0	0
1.91673	0	1	-	0	0
12.1917	0.230769	1	-	0	0
NaN	0.25	1	-	0	0
7.34684	0	1	-	-0.0736791	1
0	0	0	-	0	0
NaN	0.961538	1	-	0	0
2.18163	0	1	-	0	0
3.88337	0	1	-	0	0
0	0	0	-	0	0
0	0	0	-	0	0
NaN	1	1	-	0	0
4.96316	0	1	-	0	0
10.3731	0.08	1	-	-0.261399	1
11.3188	0	1	-	0	0
11.521	0	1	-	-0.221622	1
7.44256	0	1	-	0	0
20.9213	0.432432	1	-	-0.921995	1
12.0411	0.047619	1	-	0	0
19.3742	0.192308	1	-	0	0
6.31331	0	1	-	0	0
11.2201	0	1	-	0	0
10.1568	0	1	-	0	0
4.14566	0	1	-	0	0
0	0	0	-	0	0
0	0	0	-	0	0
22.1999	0.657895	1	-	-0.147689	1
16.2719	0	1	-	0	0
7.05308	0	1	-	0	0
3.69304	0	1	-	0	0
5.96299	0	1	-	0	0
9.63284	0	1	-	0	0
8.55642	0	1	-	0	0
0	0	0	-	0	0
17.3313	0	1	-	-0.177386	1
0	0	0	-	0	0
