# Supplementary material for: Fast-spiking interneuron detonation drives high-fidelity inhibition in the olfactory bulb
Source: PLoS Biol. 2024 Aug 26;22(8):e3002660. doi: 10.1371/journal.pbio.3002660 (PMC11379389; doi:10.1371/journal.pbio.3002660)
Supplement: S2 Data — Spreadsheet of data for synaptic event rise time analysis. (XLS) [file pbio.3002660.s019.xls]

## Sheet: Panel C
uEPSP rise-time (ms) [sorted fastest to slowest]	sEPSP rise-time (ms) [sorted fastest to slowest]	uIPSC rise-time (ms) [sorted fastest to slowest]	sIPSC rise-time (ms) [sorted fastest to slowest]
0.39	0.06	0.39	0.06
0.425	0.075	0.425	0.07
0.435	0.075	0.435	0.075
0.445	0.08	0.445	0.085
0.47	0.085	0.47	0.135
0.48	0.085	0.48	0.15
0.48	0.09	0.48	0.215
0.49	0.09	0.49	0.225
0.495	0.09	0.495	0.24
0.505	0.09	0.505	0.26
0.51	0.09	0.51	0.285
0.525	0.095	0.525	0.31
0.535	0.1	0.535	0.32
0.545	0.1	0.545	0.325
0.545	0.1	0.545	0.345
0.59	0.1	0.59	0.35
0.61	0.105	0.61	0.36
0.62	0.105	0.62	0.37
0.63	0.105	0.63	0.385
0.635	0.105	0.635	0.39
0.645	0.105	0.645	0.415
0.66	0.105	0.66	0.425
0.93	0.11	0.93	0.43
	0.11		0.435
	0.11		0.435
	0.11		0.435
	0.11		0.44
	0.11		0.445
	0.11		0.445
	0.115		0.45
	0.115		0.45
	0.115		0.455
	0.115		0.46
	0.115		0.465
	0.115		0.465
	0.115		0.465
	0.115		0.47
	0.12		0.48
	0.12		0.48
	0.12		0.48
	0.12		0.49
	0.12		0.495
	0.12		0.495
	0.12		0.495
	0.125		0.51
	0.125		0.51
	0.125		0.515
	0.125		0.525
	0.125		0.53
	0.13		0.535
	0.13		0.535
	0.13		0.535
	0.13		0.535
	0.13		0.54
	0.13		0.55
	0.13		0.555
	0.13		0.555
	0.13		0.565
	0.13		0.57
	0.13		0.57
	0.13		0.57
	0.135		0.575
	0.135		0.585
	0.135		0.585
	0.135		0.585
	0.135		0.59
	0.135		0.59
	0.135		0.59
	0.135		0.595
	0.135		0.595
	0.135		0.6
	0.135		0.6
	0.135		0.6
	0.135		0.605
	0.14		0.61
	0.14		0.61
	0.14		0.61
	0.14		0.615
	0.14		0.615
	0.14		0.62
	0.14		0.625
	0.14		0.63
	0.14		0.635
	0.14		0.635
	0.14		0.635
	0.14		0.635
	0.14		0.645
	0.14		0.645
	0.14		0.645
	0.14		0.645
	0.14		0.65
	0.14		0.65
	0.14		0.65
	0.145		0.655
	0.145		0.655
	0.145		0.655
	0.145		0.665
	0.145		0.665
	0.145		0.665
	0.145		0.67
	0.145		0.675
	0.145		0.675
	0.15		0.675
	0.15		0.675
	0.15		0.68
	0.15		0.685
	0.15		0.685
	0.15		0.685
	0.15		0.685
	0.15		0.685
	0.15		0.69
	0.15		0.69
	0.15		0.69
	0.15		0.695
	0.15		0.695
	0.15		0.7
	0.15		0.7
	0.15		0.7
	0.15		0.71
	0.15		0.71
	0.15		0.72
	0.15		0.725
	0.15		0.73
	0.155		0.73
	0.155		0.73
	0.155		0.735
	0.155		0.735
	0.155		0.735
	0.155		0.735
	0.155		0.74
	0.155		0.74
	0.155		0.745
	0.16		0.75
	0.16		0.75
	0.16		0.75
	0.16		0.755
	0.16		0.76
	0.16		0.765
	0.16		0.765
	0.16		0.765
	0.16		0.765
	0.16		0.765
	0.16		0.765
	0.16		0.77
	0.16		0.77
	0.165		0.775
	0.165		0.775
	0.165		0.78
	0.165		0.785
	0.165		0.785
	0.165		0.785
	0.165		0.785
	0.165		0.79
	0.165		0.79
	0.165		0.79
	0.165		0.795
	0.165		0.795
	0.165		0.8
	0.165		0.8
	0.165		0.805
	0.165		0.805
	0.165		0.805
	0.165		0.81
	0.165		0.81
	0.165		0.81
	0.165		0.815
	0.165		0.815
	0.165		0.82
	0.17		0.825
	0.17		0.83
	0.17		0.83
	0.17		0.835
	0.17		0.835
	0.17		0.84
	0.17		0.845
	0.17		0.845
	0.17		0.85
	0.17		0.855
	0.17		0.855
	0.17		0.86
	0.17		0.86
	0.17		0.865
	0.175		0.865
	0.175		0.87
	0.175		0.875
	0.175		0.875
	0.175		0.875
	0.175		0.875
	0.175		0.875
	0.175		0.875
	0.175		0.88
	0.175		0.88
	0.175		0.88
	0.175		0.885
	0.175		0.885
	0.175		0.885
	0.175		0.89
	0.175		0.895
	0.18		0.9
	0.18		0.9
	0.18		0.9
	0.18		0.905
	0.18		0.91
	0.18		0.91
	0.18		0.91
	0.18		0.91
	0.18		0.915
	0.18		0.915
	0.18		0.92
	0.18		0.92
	0.18		0.92
	0.18		0.92
	0.18		0.925
	0.18		0.925
	0.18		0.93
	0.18		0.93
	0.18		0.935
	0.18		0.94
	0.18		0.945
	0.18		0.945
	0.18		0.945
	0.18		0.945
	0.18		0.945
	0.18		0.945
	0.18		0.95
	0.18		0.95
	0.185		0.95
	0.185		0.955
	0.185		0.955
	0.185		0.96
	0.185		0.96
	0.185		0.965
	0.185		0.965
	0.185		0.965
	0.185		0.965
	0.185		0.965
	0.185		0.975
	0.185		0.98
	0.185		0.98
	0.185		0.985
	0.185		0.985
	0.185		0.985
	0.185		0.985
	0.185		0.99
	0.185		0.995
	0.185		0.995
	0.185		0.995
	0.185		1
	0.19		1
	0.19		1
	0.19		1.005
	0.19		1.005
	0.19		1.005
	0.19		1.01
	0.19		1.015
	0.19		1.015
	0.19		1.015
	0.19		1.015
	0.19		1.015
	0.19		1.015
	0.19		1.025
	0.19		1.03
	0.19		1.03
	0.19		1.035
	0.19		1.035
	0.19		1.04
	0.19		1.04
	0.19		1.045
	0.19		1.045
	0.19		1.05
	0.19		1.05
	0.19		1.05
	0.19		1.05
	0.195		1.055
	0.195		1.06
	0.195		1.06
	0.195		1.07
	0.195		1.075
	0.195		1.075
	0.195		1.075
	0.195		1.075
	0.195		1.075
	0.195		1.075
	0.195		1.08
	0.195		1.08
	0.195		1.08
	0.195		1.08
	0.195		1.08
	0.195		1.085
	0.195		1.085
	0.195		1.085
	0.2		1.095
	0.2		1.095
	0.2		1.095
	0.2		1.1
	0.2		1.1
	0.2		1.105
	0.2		1.11
	0.2		1.12
	0.2		1.12
	0.2		1.125
	0.2		1.125
	0.2		1.125
	0.2		1.125
	0.2		1.13
	0.2		1.13
	0.2		1.13
	0.2		1.13
	0.2		1.13
	0.2		1.135
	0.2		1.135
	0.2		1.135
	0.2		1.135
	0.2		1.135
	0.205		1.14
	0.205		1.145
	0.205		1.155
	0.205		1.155
	0.205		1.155
	0.205		1.16
	0.205		1.165
	0.205		1.17
	0.205		1.17
	0.205		1.17
	0.205		1.17
	0.205		1.17
	0.205		1.175
	0.205		1.175
	0.205		1.175
	0.205		1.18
	0.205		1.185
	0.205		1.19
	0.205		1.195
	0.205		1.195
	0.21		1.2
	0.21		1.205
	0.21		1.205
	0.21		1.21
	0.21		1.215
	0.21		1.215
	0.21		1.215
	0.21		1.22
	0.21		1.22
	0.21		1.22
	0.21		1.22
	0.21		1.225
	0.21		1.23
	0.215		1.23
	0.215		1.23
	0.215		1.23
	0.215		1.245
	0.215		1.25
	0.215		1.25
	0.215		1.26
	0.215		1.265
	0.215		1.27
	0.215		1.275
	0.215		1.28
	0.215		1.285
	0.215		1.29
	0.215		1.29
	0.215		1.3
	0.215		1.3
	0.215		1.3
	0.22		1.305
	0.22		1.305
	0.22		1.305
	0.22		1.31
	0.22		1.315
	0.22		1.325
	0.22		1.325
	0.22		1.325
	0.22		1.325
	0.22		1.33
	0.22		1.335
	0.22		1.335
	0.22		1.34
	0.22		1.34
	0.22		1.345
	0.22		1.35
	0.22		1.355
	0.22		1.355
	0.22		1.355
	0.22		1.36
	0.225		1.36
	0.225		1.36
	0.225		1.365
	0.225		1.365
	0.225		1.365
	0.225		1.37
	0.225		1.38
	0.225		1.38
	0.225		1.38
	0.225		1.39
	0.225		1.39
	0.225		1.395
	0.225		1.4
	0.225		1.4
	0.225		1.4
	0.225		1.4
	0.225		1.405
	0.225		1.405
	0.225		1.405
	0.225		1.415
	0.225		1.42
	0.23		1.42
	0.23		1.42
	0.23		1.42
	0.23		1.425
	0.23		1.425
	0.23		1.425
	0.23		1.43
	0.23		1.435
	0.23		1.435
	0.23		1.435
	0.23		1.44
	0.23		1.44
	0.23		1.44
	0.23		1.44
	0.23		1.44
	0.23		1.445
	0.23		1.445
	0.235		1.45
	0.235		1.45
	0.235		1.45
	0.235		1.45
	0.235		1.45
	0.235		1.465
	0.235		1.47
	0.235		1.47
	0.235		1.47
	0.235		1.47
	0.235		1.485
	0.235		1.485
	0.235		1.485
	0.24		1.49
	0.24		1.495
	0.24		1.495
	0.24		1.495
	0.24		1.495
	0.24		1.5
	0.24		1.5
	0.24		1.515
	0.24		1.515
	0.24		1.525
	0.24		1.53
	0.24		1.535
	0.24		1.535
	0.24		1.54
	0.24		1.545
	0.24		1.545
	0.24		1.55
	0.24		1.55
	0.24		1.555
	0.24		1.56
	0.24		1.565
	0.24		1.565
	0.24		1.565
	0.24		1.565
	0.24		1.575
	0.245		1.58
	0.245		1.58
	0.245		1.59
	0.245		1.595
	0.245		1.6
	0.245		1.6
	0.245		1.6
	0.245		1.61
	0.245		1.61
	0.245		1.62
	0.245		1.625
	0.245		1.625
	0.245		1.63
	0.245		1.63
	0.245		1.635
	0.245		1.635
	0.245		1.645
	0.245		1.65
	0.245		1.655
	0.25		1.66
	0.25		1.665
	0.25		1.67
	0.25		1.675
	0.25		1.675
	0.25		1.68
	0.25		1.68
	0.25		1.695
	0.25		1.695
	0.25		1.7
	0.25		1.705
	0.25		1.71
	0.25		1.71
	0.25		1.71
	0.25		1.71
	0.25		1.72
	0.25		1.72
	0.25		1.725
	0.255		1.74
	0.255		1.745
	0.255		1.745
	0.255		1.75
	0.255		1.755
	0.255		1.76
	0.255		1.76
	0.255		1.76
	0.255		1.765
	0.255		1.765
	0.255		1.775
	0.255		1.775
	0.255		1.78
	0.255		1.8
	0.255		1.8
	0.26		1.8
	0.26		1.805
	0.26		1.805
	0.26		1.82
	0.26		1.83
	0.26		1.83
	0.26		1.835
	0.26		1.835
	0.26		1.87
	0.26		1.875
	0.26		1.875
	0.26		1.89
	0.26		1.89
	0.26		1.89
	0.26		1.905
	0.26		1.905
	0.26		1.91
	0.26		1.915
	0.26		1.92
	0.26		1.92
	0.26		1.925
	0.265		1.935
	0.265		1.935
	0.265		1.935
	0.265		1.935
	0.265		1.935
	0.265		1.94
	0.265		1.945
	0.265		1.95
	0.265		1.98
	0.265		1.985
	0.265		2
	0.265		2
	0.265		2.01
	0.265		2.01
	0.265		2.015
	0.265		2.025
	0.265		2.025
	0.265		2.035
	0.265		2.035
	0.27		2.035
	0.27		2.05
	0.27		2.06
	0.27		2.075
	0.27		2.08
	0.27		2.105
	0.27		2.12
	0.27		2.12
	0.27		2.14
	0.27		2.145
	0.27		2.175
	0.27		2.18
	0.27		2.18
	0.27		2.2
	0.27		2.205
	0.27		2.205
	0.27		2.205
	0.27		2.21
	0.275		2.215
	0.275		2.215
	0.275		2.26
	0.275		2.265
	0.275		2.31
	0.275		2.32
	0.275		2.33
	0.275		2.335
	0.275		2.335
	0.275		2.34
	0.275		2.345
	0.275		2.35
	0.275		2.375
	0.28		2.39
	0.28		2.41
	0.28		2.41
	0.28		2.43
	0.28		2.44
	0.28		2.445
	0.28		2.455
	0.28		2.465
	0.28		2.475
	0.28		2.475
	0.28		2.485
	0.28		2.49
	0.28		2.505
	0.28		2.51
	0.28		2.52
	0.28		2.545
	0.28		2.555
	0.28		2.555
	0.28		2.565
	0.28		2.57
	0.285		2.575
	0.285		2.6
	0.285		2.635
	0.285		2.65
	0.285		2.68
	0.285		2.775
	0.285		2.78
	0.285		2.78
	0.285		2.785
	0.285		2.845
	0.285
	0.285
	0.285
	0.285
	0.285
	0.29
	0.29
	0.29
	0.29
	0.29
	0.29
	0.29
	0.29
	0.29
	0.29
	0.29
	0.29
	0.29
	0.295
	0.295
	0.295
	0.295
	0.295
	0.295
	0.295
	0.295
	0.295
	0.295
	0.295
	0.295
	0.295
	0.295
	0.295
	0.295
	0.295
	0.295
	0.295
	0.295
	0.295
	0.295
	0.3
	0.3
	0.3
	0.3
	0.3
	0.3
	0.3
	0.3
	0.3
	0.3
	0.3
	0.3
	0.3
	0.3
	0.3
	0.3
	0.3
	0.3
	0.3
	0.3
	0.3
	0.3
	0.3
	0.3
	0.3
	0.3
	0.3
	0.305
	0.305
	0.305
	0.305
	0.305
	0.305
	0.305
	0.305
	0.305
	0.305
	0.305
	0.305
	0.305
	0.305
	0.305
	0.305
	0.305
	0.305
	0.305
	0.31
	0.31
	0.31
	0.31
	0.31
	0.31
	0.31
	0.31
	0.31
	0.31
	0.31
	0.31
	0.31
	0.31
	0.31
	0.31
	0.31
	0.31
	0.31
	0.31
	0.31
	0.31
	0.31
	0.31
	0.31
	0.31
	0.31
	0.315
	0.315
	0.315
	0.315
	0.315
	0.315
	0.315
	0.315
	0.315
	0.315
	0.315
	0.315
	0.315
	0.32
	0.32
	0.32
	0.32
	0.32
	0.32
	0.32
	0.32
	0.32
	0.32
	0.32
	0.32
	0.32
	0.32
	0.32
	0.32
	0.32
	0.32
	0.325
	0.325
	0.325
	0.325
	0.325
	0.325
	0.325
	0.325
	0.325
	0.325
	0.325
	0.325
	0.325
	0.325
	0.325
	0.325
	0.325
	0.325
	0.325
	0.325
	0.325
	0.325
	0.33
	0.33
	0.33
	0.33
	0.33
	0.33
	0.33
	0.33
	0.33
	0.33
	0.33
	0.33
	0.33
	0.33
	0.33
	0.33
	0.33
	0.33
	0.33
	0.33
	0.33
	0.335
	0.335
	0.335
	0.335
	0.335
	0.335
	0.335
	0.335
	0.335
	0.335
	0.335
	0.335
	0.34
	0.34
	0.34
	0.34
	0.34
	0.34
	0.34
	0.34
	0.34
	0.34
	0.345
	0.345
	0.345
	0.345
	0.345
	0.345
	0.345
	0.345
	0.345
	0.345
	0.345
	0.345
	0.345
	0.345
	0.345
	0.345
	0.345
	0.345
	0.345
	0.345
	0.345
	0.345
	0.345
	0.345
	0.345
	0.35
	0.35
	0.35
	0.35
	0.35
	0.35
	0.35
	0.35
	0.35
	0.35
	0.35
	0.35
	0.35
	0.35
	0.35
	0.355
	0.355
	0.355
	0.355
	0.355
	0.355
	0.355
	0.355
	0.355
	0.355
	0.355
	0.355
	0.355
	0.36
	0.36
	0.36
	0.36
	0.36
	0.36
	0.36
	0.36
	0.36
	0.36
	0.36
	0.36
	0.36
	0.36
	0.36
	0.365
	0.365
	0.365
	0.365
	0.365
	0.365
	0.365
	0.365
	0.365
	0.365
	0.365
	0.365
	0.365
	0.365
	0.365
	0.365
	0.365
	0.37
	0.37
	0.37
	0.37
	0.37
	0.37
	0.37
	0.37
	0.37
	0.37
	0.37
	0.37
	0.37
	0.37
	0.375
	0.375
	0.375
	0.375
	0.375
	0.375
	0.375
	0.375
	0.375
	0.375
	0.375
	0.375
	0.375
	0.375
	0.375
	0.375
	0.375
	0.375
	0.375
	0.38
	0.38
	0.38
	0.38
	0.38
	0.38
	0.38
	0.38
	0.38
	0.38
	0.38
	0.38
	0.38
	0.385
	0.385
	0.385
	0.385
	0.385
	0.385
	0.385
	0.385
	0.385
	0.385
	0.385
	0.385
	0.385
	0.39
	0.39
	0.39
	0.39
	0.39
	0.39
	0.39
	0.39
	0.39
	0.39
	0.39
	0.39
	0.39
	0.39
	0.39
	0.395
	0.395
	0.395
	0.395
	0.395
	0.395
	0.395
	0.395
	0.395
	0.395
	0.395
	0.395
	0.395
	0.395
	0.395
	0.395
	0.4
	0.4
	0.4
	0.4
	0.4
	0.4
	0.4
	0.4
	0.4
	0.4
	0.4
	0.4
	0.4
	0.4
	0.4
	0.4
	0.4
	0.4
	0.405
	0.405
	0.405
	0.405
	0.405
	0.405
	0.405
	0.405
	0.405
	0.405
	0.405
	0.405
	0.405
	0.405
	0.405
	0.405
	0.405
	0.405
	0.405
	0.405
	0.41
	0.41
	0.41
	0.41
	0.41
	0.41
	0.41
	0.41
	0.41
	0.41
	0.41
	0.41
	0.41
	0.41
	0.41
	0.41
	0.41
	0.415
	0.415
	0.415
	0.415
	0.415
	0.415
	0.415
	0.415
	0.415
	0.415
	0.415
	0.415
	0.42
	0.42
	0.42
	0.42
	0.42
	0.42
	0.42
	0.42
	0.42
	0.42
	0.42
	0.42
	0.42
	0.42
	0.42
	0.42
	0.42
	0.42
	0.42
	0.42
	0.42
	0.425
	0.425
	0.425
	0.425
	0.425
	0.425
	0.425
	0.425
	0.425
	0.425
	0.425
	0.425
	0.425
	0.425
	0.43
	0.43
	0.43
	0.43
	0.43
	0.43
	0.43
	0.43
	0.43
	0.43
	0.43
	0.43
	0.43
	0.43
	0.43
	0.435
	0.435
	0.435
	0.435
	0.435
	0.435
	0.435
	0.435
	0.435
	0.435
	0.435
	0.44
	0.44
	0.44
	0.44
	0.44
	0.44
	0.44
	0.44
	0.44
	0.44
	0.44
	0.44
	0.44
	0.44
	0.44
	0.445
	0.445
	0.445
	0.445
	0.445
	0.445
	0.445
	0.445
	0.445
	0.445
	0.445
	0.445
	0.445
	0.445
	0.445
	0.445
	0.45
	0.45
	0.45
	0.45
	0.45
	0.45
	0.45
	0.45
	0.45
	0.45
	0.45
	0.45
	0.45
	0.45
	0.45
	0.45
	0.45
	0.455
	0.455
	0.455
	0.455
	0.455
	0.455
	0.455
	0.455
	0.455
	0.455
	0.455
	0.455
	0.455
	0.455
	0.455
	0.455
	0.455
	0.455
	0.455
	0.455
	0.46
	0.46
	0.46
	0.46
	0.46
	0.46
	0.46
	0.46
	0.46
	0.46
	0.46
	0.465
	0.465
	0.465
	0.465
	0.465
	0.465
	0.465
	0.465
	0.465
	0.465
	0.465
	0.465
	0.465
	0.47
	0.47
	0.47
	0.47
	0.47
	0.47
	0.47
	0.47
	0.47
	0.47
	0.47
	0.47
	0.47
	0.47
	0.47
	0.475
	0.475
	0.475
	0.475
	0.475
	0.475
	0.475
	0.475
	0.475
	0.475
	0.475
	0.475
	0.475
	0.475
	0.475
	0.475
	0.475
	0.475
	0.475
	0.475
	0.475
	0.475
	0.475
	0.475
	0.475
	0.48
	0.48
	0.48
	0.48
	0.48
	0.48
	0.48
	0.48
	0.48
	0.485
	0.485
	0.485
	0.485
	0.485
	0.485
	0.485
	0.485
	0.485
	0.485
	0.485
	0.485
	0.485
	0.485
	0.485
	0.485
	0.485
	0.485
	0.49
	0.49
	0.49
	0.49
	0.49
	0.49
	0.49
	0.49
	0.49
	0.49
	0.49
	0.49
	0.49
	0.49
	0.49
	0.49
	0.495
	0.495
	0.495
	0.495
	0.495
	0.495
	0.495
	0.495
	0.495
	0.495
	0.495
	0.495
	0.495
	0.495
	0.5
	0.5
	0.5
	0.5
	0.5
	0.5
	0.5
	0.5
	0.5
	0.5
	0.5
	0.5
	0.5
	0.5
	0.5
	0.5
	0.5
	0.5
	0.5
	0.5
	0.5
	0.5
	0.505
	0.505
	0.505
	0.505
	0.505
	0.505
	0.505
	0.505
	0.505
	0.505
	0.505
	0.505
	0.505
	0.505
	0.505
	0.505
	0.505
	0.505
	0.505
	0.51
	0.51
	0.51
	0.51
	0.51
	0.51
	0.51
	0.51
	0.51
	0.51
	0.51
	0.51
	0.51
	0.51
	0.51
	0.51
	0.51
	0.51
	0.51
	0.515
	0.515
	0.515
	0.515
	0.515
	0.515
	0.515
	0.515
	0.515
	0.515
	0.515
	0.515
	0.515
	0.515
	0.515
	0.515
	0.515
	0.515
	0.515
	0.52
	0.52
	0.52
	0.52
	0.52
	0.52
	0.52
	0.52
	0.52
	0.52
	0.52
	0.52
	0.52
	0.52
	0.52
	0.52
	0.525
	0.525
	0.525
	0.525
	0.525
	0.525
	0.525
	0.525
	0.525
	0.525
	0.525
	0.525
	0.525
	0.525
	0.525
	0.525
	0.525
	0.525
	0.525
	0.525
	0.53
	0.53
	0.53
	0.53
	0.53
	0.53
	0.53
	0.53
	0.53
	0.53
	0.53
	0.53
	0.53
	0.53
	0.53
	0.53
	0.53
	0.53
	0.53
	0.53
	0.535
	0.535
	0.535
	0.535
	0.535
	0.535
	0.535
	0.535
	0.535
	0.535
	0.535
	0.535
	0.535
	0.535
	0.535
	0.54
	0.54
	0.54
	0.54
	0.54
	0.54
	0.54
	0.54
	0.54
	0.54
	0.54
	0.54
	0.54
	0.54
	0.54
	0.54
	0.54
	0.54
	0.54
	0.54
	0.54
	0.54
	0.54
	0.54
	0.545
	0.545
	0.545
	0.545
	0.545
	0.545
	0.545
	0.545
	0.545
	0.545
	0.545
	0.545
	0.545
	0.545
	0.545
	0.545
	0.545
	0.545
	0.545
	0.545
	0.545
	0.545
	0.55
	0.55
	0.55
	0.55
	0.55
	0.55
	0.55
	0.55
	0.55
	0.55
	0.55
	0.55
	0.55
	0.55
	0.55
	0.55
	0.55
	0.55
	0.555
	0.555
	0.555
	0.555
	0.555
	0.555
	0.555
	0.555
	0.555
	0.555
	0.555
	0.555
	0.555
	0.555
	0.555
	0.555
	0.555
	0.555
	0.555
	0.555
	0.555
	0.555
	0.555
	0.555
	0.555
	0.56
	0.56
	0.56
	0.56
	0.56
	0.56
	0.56
	0.56
	0.56
	0.56
	0.56
	0.56
	0.56
	0.56
	0.56
	0.56
	0.56
	0.56
	0.56
	0.565
	0.565
	0.565
	0.565
	0.565
	0.565
	0.565
	0.565
	0.565
	0.565
	0.565
	0.565
	0.565
	0.565
	0.565
	0.565
	0.565
	0.57
	0.57
	0.57
	0.57
	0.57
	0.57
	0.57
	0.57
	0.57
	0.57
	0.57
	0.57
	0.57
	0.57
	0.57
	0.57
	0.57
	0.57
	0.57
	0.575
	0.575
	0.575
	0.575
	0.575
	0.575
	0.575
	0.575
	0.575
	0.575
	0.575
	0.575
	0.575
	0.575
	0.575
	0.575
	0.58
	0.58
	0.58
	0.58
	0.58
	0.58
	0.58
	0.58
	0.58
	0.58
	0.58
	0.58
	0.58
	0.585
	0.585
	0.585
	0.585
	0.585
	0.585
	0.585
	0.585
	0.585
	0.585
	0.585
	0.585
	0.585
	0.585
	0.585
	0.585
	0.585
	0.59
	0.59
	0.59
	0.59
	0.59
	0.59
	0.59
	0.59
	0.59
	0.59
	0.59
	0.59
	0.59
	0.59
	0.59
	0.59
	0.59
	0.59
	0.595
	0.595
	0.595
	0.595
	0.595
	0.595
	0.595
	0.595
	0.595
	0.595
	0.595
	0.595
	0.595
	0.595
	0.595
	0.595
	0.595
	0.595
	0.595
	0.6
	0.6
	0.6
	0.6
	0.6
	0.6
	0.6
	0.6
	0.6
	0.6
	0.6
	0.6
	0.6
	0.6
	0.6
	0.6
	0.605
	0.605
	0.605
	0.605
	0.605
	0.605
	0.605
	0.605
	0.605
	0.605
	0.605
	0.605
	0.605
	0.605
	0.61
	0.61
	0.61
	0.61
	0.61
	0.61
	0.61
	0.61
	0.61
	0.61
	0.61
	0.61
	0.61
	0.61
	0.61
	0.61
	0.61
	0.61
	0.615
	0.615
	0.615
	0.615
	0.615
	0.615
	0.615
	0.615
	0.615
	0.615
	0.615
	0.615
	0.615
	0.615
	0.615
	0.615
	0.615
	0.615
	0.615
	0.615
	0.615
	0.62
	0.62
	0.62
	0.62
	0.62
	0.62
	0.62
	0.62
	0.62
	0.62
	0.62
	0.62
	0.625
	0.625
	0.625
	0.625
	0.625
	0.625
	0.625
	0.625
	0.625
	0.625
	0.625
	0.625
	0.625
	0.625
	0.63
	0.63
	0.63
	0.63
	0.63
	0.63
	0.63
	0.63
	0.63
	0.63
	0.63
	0.63
	0.635
	0.635
	0.635
	0.635
	0.635
	0.635
	0.635
	0.635
	0.635
	0.635
	0.635
	0.635
	0.635
	0.635
	0.635
	0.64
	0.64
	0.64
	0.64
	0.64
	0.64
	0.64
	0.64
	0.64
	0.64
	0.64
	0.64
	0.64
	0.64
	0.645
	0.645
	0.645
	0.645
	0.645
	0.645
	0.645
	0.645
	0.645
	0.645
	0.645
	0.645
	0.645
	0.645
	0.645
	0.645
	0.645
	0.645
	0.645
	0.645
	0.65
	0.65
	0.65
	0.65
	0.65
	0.65
	0.65
	0.65
	0.65
	0.65
	0.65
	0.65
	0.65
	0.65
	0.65
	0.65
	0.655
	0.655
	0.655
	0.655
	0.655
	0.655
	0.655
	0.655
	0.66
	0.66
	0.66
	0.66
	0.66
	0.66
	0.66
	0.66
	0.66
	0.66
	0.66
	0.66
	0.66
	0.665
	0.665
	0.665
	0.665
	0.665
	0.665
	0.665
	0.665
	0.665
	0.665
	0.665
	0.665
	0.665
	0.665
	0.665
	0.665
	0.665
	0.665
	0.665
	0.665
	0.67
	0.67
	0.67
	0.67
	0.67
	0.67
	0.67
	0.67
	0.67
	0.67
	0.67
	0.67
	0.67
	0.67
	0.67
	0.675
	0.675
	0.675
	0.675
	0.675
	0.675
	0.675
	0.675
	0.675
	0.675
	0.675
	0.675
	0.675
	0.675
	0.68
	0.68
	0.68
	0.68
	0.68
	0.68
	0.68
	0.68
	0.68
	0.68
	0.68
	0.68
	0.68
	0.68
	0.685
	0.685
	0.685
	0.685
	0.685
	0.685
	0.685
	0.685
	0.685
	0.685
	0.685
	0.685
	0.685
	0.685
	0.69
	0.69
	0.69
	0.69
	0.69
	0.69
	0.69
	0.69
	0.69
	0.69
	0.69
	0.69
	0.69
	0.695
	0.695
	0.695
	0.695
	0.695
	0.695
	0.695
	0.695
	0.695
	0.695
	0.695
	0.7
	0.7
	0.7
	0.7
	0.7
	0.7
	0.7
	0.7
	0.7
	0.7
	0.7
	0.7
	0.7
	0.7
[truncated: 1,966 more rows]

## Sheet: Panel D left
median uEPSP rise-time (ms)	median sEPSP rise-time (ms)	Bonferroni-corrected p-value
0.6575	0.53	0.799364
0.695	0.505	0.0672442
0.65	0.545	0.500702
0.635	0.46	0.0400373
0.755	0.645	13.7368
0.6875	0.57	11.7768
0.645	0.58	44.5766
0.595	0.535	29.0043
0.66	0.735	16.636
0.66	0.69	65.9736
0.805	0.755	65.303
0.675	0.68	67.8703
0.865	0.485	0.0011983
0.59	0.52	1.43761
0.64	0.61	28.0625
0.56	0.56	18.4331
0.495	0.54	42.0155
0.75	0.625	0.951544
0.6825	0.505	17.1941
0.595	0.455	10.8559
0.7425	0.555	1.49875
0.5275	0.485	32.1574
0.7575	0.495	0.101108
0.7	0.625	3.37993
0.505	0.535	60.9535
0.745	0.61	11.4947
0.47	0.59	14.7725
0.675	0.59	30.3499
1.0125	0.525	0.178707
0.7125	0.695	65.915
0.765	0.465	0.000200462
0.67	0.54	16.5695
0.4575	0.495	71.0715
0.655	0.6	7.21695
0.57	0.49	2.03607
0.555	0.55	54.5165
0.725	0.515	0.00366731
0.7	0.545	10.8333
0.985	0.575	0.00774734
0.715	0.6	7.24158
0.8	0.63	0.188674
0.5075	0.465	46.7727
0.65	0.485	5.06883
0.4775	0.47	76.8634
0.645	0.48	0.299225
0.4875	0.46	31.5799
0.4	0.545	2.15249
0.66	0.545	0.145894
0.47	0.515	30.773
0.68	0.52	0.561178
0.69	0.505	0.28938
0.575	0.73	26.0438
0.5975	0.505	5.25405
0.705	0.63	7.82761
0.5525	0.425	0.0505647
0.7125	0.575	0.265107
0.5625	0.585	77.8119
0.71	0.585	0.306754
0.5925	0.53	17.8472
0.68	0.58	0.48529
0.645	0.595	7.73274
0.675	0.555	0.146673
0.5975	0.635	34.9296
0.6275	0.51	0.705511
0.65	0.755	12.8988
0.62	0.605	14.3505
0.615	0.595	20.2117
0.655	0.615	31.0857
0.6725	0.55	1.02336
0.53	0.535	60.3649
0.63	0.555	22.8177
0.595	0.645	26.6261
0.67	0.615	1.98975
0.53	0.62	7.73563
0.48	0.445	32.1352
0.55	0.595	63.6919
0.31	0.465	9.85358e-05

## Sheet: Panel D right
median uIPSC rise-time (ms)	median sIPSC rise-time (ms)	Bonferroni-corrected p-value	median uIPSP rise-time (ms)	median sIPSP rise-time (ms)	Bonferroni-corrected p-value
0.415	0.96	0.00142821	1.32	2.125	0.00034932
0.3725	1.075	0.00468077	1.21	2.06	6.76228e-05
0.9075	1.025	27.7195	1.8975	2.195	6.22279
0.52	1.035	1.26954e-07	1.485	2.0575	6.93081
0.38	1.075	2.33682e-05	1.81	1.895	11.2111
0.81	1.03	17.0673	1.2	2.01	2.0573e-11
0.79	0.99	10.654	2.135	2.03	32.9439
0.8	1.01	0.137467	1.665	2.025	4.44431
0.885	1.065	3.84279
0.435	0.8825	0.0141919
0.88	1.15	0.000435763
0.55	1.135	0.000105296
0.555	0.81	0.00296077
0.61	1.095	0.0037975
0.435	0.955	1.91218e-06
0.7475	0.885	19.8307
0.745	0.985	0.0355076
0.6375	0.995	0.0439558
1.03	1.1625	5.80065
0.675	1.13	0.000105324
0.825	0.76	50.1192
0.52	1.095	3.743e-11
0.9725	0.755	4.08588
0.455	0.9025	0.0011655
0.595	1.14	3.84044e-05
0.52	0.935	5.24528e-05
0.5875	1.11	3.17046e-08
0.7175	1.1	4.10468
0.61	1.11	2.30672e-06
0.525	1.13	2.74614e-09
0.725	1.2675	0.0127478
0.94	0.98	37.0832
1.235	1.285	49.9339
1.2125	1.01	2.20545
0.8	0.84	44.4275
0.405	0.92	7.51067e-07
0.89	1.0525	8.24921
1.295	1.195	45.1445
0.33	0.815	2.43702e-06
1.105	0.95	15.0212
0.825	1.205	9.63078
0.6675	1.19	3.04592
0.36	0.865	0.0830084
0.615	1.12	0.0036603
