# Supplementary material for: Fast-spiking interneuron detonation drives high-fidelity inhibition in the olfactory bulb
Source: PLoS Biol. 2024 Aug 26;22(8):e3002660. doi: 10.1371/journal.pbio.3002660 (PMC11379389; doi:10.1371/journal.pbio.3002660)
Supplement: S3 Data — Spreadsheet of data for unitary FSI excitation and threshold presynaptic MTC population size analysis. (XLS) [file pbio.3002660.s020.xls]

## Sheet: Panel D inset
FSI index	uEPSP mean amp. (mV)	detonation prob.	significant unitary excitation
1	10.2887	0	1
2	0	0	0
3	7.14189	0	1
4	15.4635	0	1
5	0	0	0
6	7.41787	0	1
7	0	0	0
8	0	0	0
9	0	0	0
10	0	0	0
11	0	0	0
12	6.12813	0	1
13	0	0	0
14	5.45725	0	1
15	6.13385	0	1
16	3.69634	0	1
17	1.9957	0	1
18	11.6031	0	1
19	4.13481	0	1
20	18.7656	0	1
21	7.42413	0	1
22	0	0	0
23	6.92399	0	1
24	3.08804	0	1
25	5.25152	0	1
26	0	0	0
27	NaN	0.931034	1
28	0	0	0
29	0	0	0
30	18.37	0.25	1
31	13.0476	0	1
32	1.2586	0	1
33	0	0	0
34	16.6321	0	1
35	9.2936	0.0384615	1
36	17.7786	0	1
37	9.79564	0	1
38	2.4702	0	1
39	2.98408	0	1
40	12.1717	0.0769231	1
41	13.9284	0.0869565	1
42	7.98654	0	1
43	0	0	0
44	11.44	0	1
45	0	0	0
46	2.03417	0	1
47	0	0	0
48	13.6782	0	1
49	18.0631	0	1
50	3.71288	0	1
51	NaN	1	1
52	0	0	0
53	5.07242	0	1
54	0	0	0
55	0	0	0
56	0	0	0
57	0	0	0
58	5.69947	0	1
59	0	0	0
60	16.4988	0	1
61	1.42632	0	1
62	0	0	0
63	2.85132	0	1
64	7.23757	0	1
65	0	0	0
66	2.16595	0	1
67	6.39015	0	1
68	1.78806	0	1
69	0	0	0
70	4.05237	0	1
71	7.41652	0	1
72	NaN	0.782609	1
73	0	0	0
74	1.91673	0	1
75	12.1917	0.230769	1
76	NaN	0.25	1
77	7.34684	0	1
78	0	0	0
79	NaN	0.961538	1
80	2.18163	0	1
81	3.88337	0	1
82	0	0	0
83	0	0	0
84	NaN	1	1
85	4.96316	0	1
86	10.3731	0.08	1
87	11.3188	0	1
88	11.521	0	1
89	7.44256	0	1
90	20.9213	0.432432	1
91	12.0411	0.047619	1
92	19.3742	0.192308	1
93	6.31331	0	1
94	11.2201	0	1
95	10.1568	0	1
96	4.14566	0	1
97	0	0	0
98	0	0	0
99	22.1999	0.657895	1
100	16.2719	0	1
101	7.05308	0	1
102	3.69304	0	1
103	5.96299	0	1
104	9.63284	0	1
105	8.55642	0	1
106	0	0	0
107	17.3313	0	1
108	0	0	0

## Sheet: Panel G
mean uEPSP amp. (mV) [sorted by mean uEPSP amp.]	deltaV_thresh. [sorted by mean uEPSP amp.]
1.2586	26.2188
1.42632	22.6562
1.78806	36.7188
1.91673	28.1562
2.03417	23.4062
2.16595	30
2.18163	33.4375
2.4702	23.6875
2.85132	26.5
2.98408	35.6875
3.08804	32.7188
3.69304	35.625
3.69634	30.0625
3.71288	28.7812
3.88337	29.2188
4.05237	14.2812
4.13481	29.5312
4.14566	40.0625
4.7531	19
4.96316	23.8125
5.07242	39.6562
5.25152	13.6562
5.52329	29
5.69947	51.0312
5.96299	22.0625
6.12813	25.4062
6.13385	25.8438
6.31331	38.8125
6.39015	35.9062
7.05308	49.8125
7.14189	28.5625
7.34684	15.4375
7.41652	23.2188
7.41787	29.5625
7.42413	23.6562
7.44256	34.75
7.98654	32.4062
8.55642	30.625
9.2936	23.8438
9.63284	24.1875
9.79564	28.7188
10.1568	44
10.2887	23.625
10.3731	16.5625
11.3188	22.5938
11.44	14.8125
11.521	32.25
11.6031	29.375
12.0411	25.6875
12.1717	32.5625
12.1917	27.5312
13.0476	38.0938
13.6782	44.9375
13.9284	19.9688
15.4635	31.2812
16.2719	37.25
16.4988	35.1562
16.6321	10.0625
17.3313	29.5938
17.7786	15.7188
18.0631	43.2188
18.37	15.9688
18.7656	39.4375
19.3742	37.2188
20.9213	23.9688
22.1999	39.7188

## Sheet: Panel H
thresh. # MTC [sorted smallest to largest]
1
1
1
1
1
1
1
1
1
1
1.14566
1.2948
1.43368
1.59667
1.70753
1.92105
1.99612
2.0229
2.10124
2.10158
2.13083
2.13332
2.2582
2.28922
2.2962
2.39265
2.51094
2.53164
2.56561
2.60044
2.67526
2.79924
2.9196
2.93179
3.13068
3.1864
3.28535
3.52417
3.57918
3.6999
3.98531
3.99739
3.99929
4.05761
4.14584
4.2133
4.33209
4.66909
4.79785
5.2505
5.619
6.14773
7.06252
7.1421
7.52408
7.75173
7.81801
8.13304
8.95368
9.29393
9.5893
9.64651
9.66372
10.5953
11.5066
11.9593
13.8508
14.6897
15.3269
15.8844
20.5355
20.8316
