# Supplementary material for: Fast-spiking interneuron detonation drives high-fidelity inhibition in the olfactory bulb
Source: PLoS Biol. 2024 Aug 26;22(8):e3002660. doi: 10.1371/journal.pbio.3002660 (PMC11379389; doi:10.1371/journal.pbio.3002660)
Supplement: S4 Data — Spreadsheet of data for fast lateral inhibition prevalence and PhTx-74 sensitivity analysis. (XLS) [file pbio.3002660.s021.xls]

## Sheet: Panel E
het. MTC-MTC pair index (sorted by connectivity)	fast lateral inhibition A-to-B	fast lateral inhibition B-to-A
1	0	0
2	0	0
3	0	0
4	0	0
5	0	0
6	0	0
7	0	0
8	0	0
9	0	0
10	0	0
11	0	1
12	0	1
13	0	1
14	0	1
15	1	0
16	1	0
17	1	0
18	1	1
19	1	1
20	Not tested	Not tested
21	Not tested	Not tested
22	Not tested	Not tested
23	Not tested	Not tested
24	Not tested	Not tested
25	Not tested	Not tested
26	Not tested	Not tested
27	Not tested	Not tested

## Sheet: Panel G
trial	time (min)	uEPSP amp. (mV)	detonation occurrence
1	0	14.4375
2	0.0833333	14.4115
3	0.166667	NaN	detonation
4	0.25	15.9688
5	0.333333	13.8646
6	0.416667	14.3177
7	0.5	NaN	detonation
8	0.583333	14.4844
9	0.666667	14.5729
10	0.75	12.1823
11	0.833333	13
12	0.916667	15.5938
13	1	NaN	detonation
14	1.08333	15.0938
15	1.16667	NaN	detonation
16	1.25	16.0885
17	1.33333	14.2656
18	1.41667	12.3594
19	1.5	14.3542
20	1.58333	13.0521
21	1.66667	11.0208
22	1.75	NaN	detonation
23	1.83333	14.3021
24	1.91667	NaN	detonation
25	2	10.9583
26	2.08333	14.0104
27	2.16667	11.526
28	2.25	10.9375
29	2.33333	15.9948
30	2.41667	NaN	detonation
31	2.5	NaN	detonation
32	2.58333	15.6615
33	2.66667	12.276
34	2.75	13.9115
35	2.83333	12.2031
36	2.91667	15.3385
37	3	NaN	detonation
38	3.08333	9.84375
39	3.16667	12.5104
40	3.25	10.2812
41	3.33333	11.1146
42	3.41667	8.52083
43	3.5	16.3177
44	3.58333	NaN	detonation
45	3.66667	NaN	detonation
46	3.75	NaN	detonation
47	3.83333	NaN	detonation
48	3.91667	13.9115
49	4	NaN	detonation
50	4.08333	12.1875
51	4.16667	11.6771
52	4.25	15.6823
53	4.33333	NaN	detonation
54	4.41667	14.9531
55	4.5	12.8802
56	4.58333	14.375
57	4.66667	13.8125
58	4.75	14.6146
59	4.83333	10.8542
60	4.91667	13.4323
61	5	NaN	detonation
62	5.08333	9.30729
63	5.16667	NaN	detonation
64	5.25	NaN	detonation
65	5.33333	13.474
66	5.41667	14.5365
67	5.5	NaN	detonation
68	5.58333	NaN	detonation
69	5.66667	14.9375
70	5.75	13.375
71	5.83333	10.75
72	5.91667	12.3333
73	6	9.94271
74	6.08333	11.8542
75	6.16667	13.4323
76	6.25	12.8906
77	6.33333	15.1302
78	6.41667	12.9479
79	6.5	15.25
80	6.58333	11.6667
81	6.66667	12.1458
82	6.75	13.3177
83	6.83333	NaN	detonation
84	6.91667	NaN	detonation
85	7	14.5885
86	7.08333	12.9844
87	7.16667	15.4583
88	7.25	10.3906
89	7.33333	NaN	detonation
90	7.41667	14.6146
91	7.5	NaN	detonation
92	7.58333	11.4635
93	7.66667	12.5365
94	7.75	8.96354
95	7.83333	10.5729
96	7.91667	13.6146
97	8	8.15104
98	8.08333	8.33333
99	8.16667	11.5156
100	8.25	12.6146
101	8.33333	11.0417
102	8.41667	14.2917
103	8.5	NaN	detonation
104	8.58333	NaN	detonation
105	8.66667	10.6406
106	8.75	12.0365
107	8.83333	11.0781
108	8.91667	11.2865
109	9	NaN	detonation
110	9.08333	13.0573
111	9.16667	10
112	9.25	9.70833
113	9.33333	10.4896
114	9.41667	10.1719
115	9.5	12.0521
116	9.58333	9.90625
117	9.66667	11.2812
118	9.75	10.9792
119	9.83333	9.73958
120	9.91667	8.1875
121	10	11.7917
122	10.0833	10.8906
123	10.1667	8.58854
124	10.25	13.3802
125	10.3333	11.1198
126	10.4167	6.22917
127	10.5	10.5052
128	10.5833	8.68229
129	10.6667	9.36458
130	10.75	11.2917
131	10.8333	8.54167
132	10.9167	8.04688
133	11	9.32812
134	11.0833	7.9375
135	11.1667	9.34896
136	11.25	8.98958
137	11.3333	7.02604
138	11.4167	7.78646
139	11.5	5.25521
140	11.5833	6.46354
141	11.6667	6.59375
142	11.75	10.6875
143	11.8333	7.85938
144	11.9167	9.74479
145	12	8.32292
146	12.0833	7.46875
147	12.1667	11.1875
148	12.25	8.3125
149	12.3333	8.30208
150	12.4167	8.13021
151	12.5	7.93229
152	12.5833	7.67188
153	12.6667	6.57812
154	12.75	7.76042
155	12.8333	11.2812
156	12.9167	6.36979
157	13	6.56771
158	13.0833	8.69792
159	13.1667	9
160	13.25	7.63542
161	13.3333	3.71875
162	13.4167	6.82292
163	13.5	7.86458
164	13.5833	7.92708
165	13.6667	10.2083
166	13.75	7.85417
167	13.8333	4.58854
168	13.9167	8.76042
169	14	5.5
170	14.0833	6.26042
171	14.1667	6.35417
172	14.25	9.23438
173	14.3333	6.63542
174	14.4167	6.3125
175	14.5	8.23438
176	14.5833	6.22396
177	14.6667	6
178	14.75	6.5625
179	14.8333	5.03646
180	14.9167	9.30729
181	15	8.23958
182	15.0833	6.35417
183	15.1667	7.52604
184	15.25	7.52604
185	15.3333	9.68229
186	15.4167	9.39062
187	15.5	7.875
188	15.5833	9.09896
189	15.6667	7.41146
190	15.75	8.92708
191	15.8333	8.29167
192	15.9167	7.5
193	16	7.41146
194	16.0833	6.51562
195	16.1667	4.35938
196	16.25	8.25521
197	16.3333	7.30208
198	16.4167	7.11458
199	16.5	8.375
200	16.5833	9.16667
201	16.6667	9.55729
202	16.75	8.53646
203	16.8333	5.26042
204	16.9167	5.51042
205	17	8.97917
206	17.0833	5.92708
207	17.1667	6.25
208	17.25	5.08854
209	17.3333	10.8542
210	17.4167	7.66667
211	17.5	6.71875
212	17.5833	7.76042
213	17.6667	5.33333
214	17.75	8.375
215	17.8333	8.83333
216	17.9167	6.58333
217	18	5.40104
218	18.0833	4.90104
219	18.1667	9.05729
220	18.25	6.44271
221	18.3333	6.14062
222	18.4167	5.43229
223	18.5	10.8333
224	18.5833	6.51562
225	18.6667	4.05729
226	18.75	8.97917
227	18.8333	6.67708
228	18.9167	8.63021
229	19	7.5625
230	19.0833	6.96875
231	19.1667	9.66667
232	19.25	8.27604
233	19.3333	9.50521
234	19.4167	5.73438
235	19.5	7.03125
236	19.5833	9.30729
237	19.6667	8.01042
238	19.75	7.40625
239	19.8333	8.25
240	19.9167	9.21354
241	20	4.07812
242	20.0833	4.91146
243	20.1667	4.3125
244	20.25	4.77083
245	20.3333	9.30729
246	20.4167	9.72917
247	20.5	12.1719
248	20.5833	14.3125
249	20.6667	5.125
250	20.75	7.01042
251	20.8333	8.69271
252	20.9167	9.23438
253	21	6.64062
254	21.0833	9.875
255	21.1667	6.36458
256	21.25	10.3125
257	21.3333	8.11458
258	21.4167	7.86458
260	21.5833	10.1615
261	21.6667	8.16146
262	21.75	8.13021
263	21.8333	9.07292
264	21.9167	8.30208
265	22	7.30729
266	22.0833	8.53125
267	22.1667	5.39062
268	22.25	5.98958
269	22.3333	5.54688
270	22.4167	7.31771
271	22.5	4.96354
272	22.5833	9.65104
273	22.6667	5.4375
274	22.75	3.66667
275	22.8333	7.66146
276	22.9167	5.57812

## Sheet: Panel G inset
delta uEPSP amp. (%)
-42.2488
-61.6869
-55.6374
-55.1507
-81.9199
-46.1833
-74.3211

## Sheet: Panel J
trial	time (min)	IPSC amp. (pA)
1	0	399.375
2	0.2	374.375
3	0.4	275
4	0.6	345.625
5	0.8	291.25
6	1	278.125
7	1.2	521.875
8	1.4	9.37498
9	1.6	280
10	1.8	480
11	2	548.125
12	2.2	283.75
13	2.4	268.75
14	2.6	373.75
15	2.8	9.37501
16	3	383.75
17	3.2	458.125
18	3.4	326.25
19	3.6	505
20	3.8	315
21	4	328.125
22	4.2	482.5
23	4.4	418.75
24	4.6	400
25	4.8	7.5
26	5	7.49999
27	5.2	7.50002
28	5.4	430.625
29	5.6	518.125
30	5.8	14.375
31	6	615.625
32	6.2	6.25
33	6.4	9.37498
34	6.6	216.875
35	6.8	9.37501
36	7	121.25
37	7.2	299.375
38	7.4	-2.5
39	7.6	440.625
40	7.8	234.375
41	8	671.25
42	8.2	10
43	8.4	222.5
44	8.6	2.50003
45	8.8	287.5
46	9	8.12501
47	9.2	8.12501
48	9.4	13.125
49	9.6	166.25
50	9.8	240
51	10	6.87501
52	10.2	6.87499
54	10.6	15
55	10.8	29.375
56	11	1.25001
58	11.4	297.5
59	11.6	13.125
60	11.8	11.875
61	12	5.00001
62	12.2	13.125
63	12.4	7.49999
64	12.6	5.62499
65	12.8	5
66	13	4.99999
67	13.2	4.37498
68	13.4	118.125
69	13.6	8.12499
70	13.8	6.25001
71	14	8.75001
72	14.2	5.62499
73	14.4	6.875
74	14.6	6.25
75	14.8	11.25
76	15	96.875
77	15.2	38.75
79	15.6	12.5
80	15.8	10
81	16	3.75
82	16.2	2.5
84	16.6	8.12501
85	16.8	9.99999
86	17	6.87499
87	17.2	-10.625
88	17.4	49.375
89	17.6	5.00001
90	17.8	8.12501
91	18	8.12499
92	18.2	7.50001
93	18.4	6.25
94	18.6	5.00001
95	18.8	2.50001
96	19	13.75
97	19.2	8.12501
98	19.4	5.00001
99	19.6	7.49999
100	19.8	6.87501
101	20	18.75
102	20.2	8.12501
103	20.4	19.375
104	20.6	5.625
105	20.8	5.62501
106	21	4.99999
107	21.2	7.50001
108	21.4	4.99999
109	21.6	1.87499
110	21.8	21.875
111	22	6.24999
112	22.2	5.00001
114	22.6	-0.625
115	22.8	10
116	23	2.5
117	23.2	6.87501
118	23.4	5.00001
119	23.6	6.87501
120	23.8	10
121	24	6.25001
122	24.2	8.12499
123	24.4	7.5
125	24.8	3.12501
126	25	6.87501
127	25.2	8.74999
129	25.6	31.875
130	25.8	5.00001
131	26	9.37501
132	26.2	-1.24999
133	26.4	4.99999
134	26.6	6.87499
135	26.8	5.625
136	27	5.62501
137	27.2	3.12501
138	27.4	5.62501
139	27.6	5.62501
140	27.8	46.25
141	28	8.12499
142	28.2	19.375
143	28.4	4.37501
144	28.6	5.00001
145	28.8	-6.87501
146	29	6.875
147	29.2	6.87501
148	29.4	7.50001
149	29.6	20
150	29.8	5
151	30	8.12499
152	30.2	6.875
153	30.4	5.62499
154	30.6	6.25001
155	30.8	9.37501
156	31	7.5
157	31.2	7.49999
158	31.4	7.5
159	31.6	4.99999
160	31.8	10
161	32	13.75
162	32.2	7.5
163	32.4	7.5
164	32.6	6.87501
165	32.8	13.125
166	33	11.25
167	33.2	1.875
168	33.4	8.12499
169	33.6	8.75
170	33.8	7.50001
171	34	3.125
172	34.2	5.625
173	34.4	23.125
174	34.6	5.62501
175	34.8	5
176	35	-3.12501
177	35.2	3.125
178	35.4	8.12499
179	35.6	-1.875
181	36	34.375
182	36.2	1.875
183	36.4	6.25001
184	36.6	4.37499
185	36.8	8.125

## Sheet: Panel J inset
delta IPSC amp. (%)
-97.402
-73.1885
-82.6737
-82.4829
