# Supplementary material for: Fast-spiking interneuron detonation drives high-fidelity inhibition in the olfactory bulb
Source: PLoS Biol. 2024 Aug 26;22(8):e3002660. doi: 10.1371/journal.pbio.3002660 (PMC11379389; doi:10.1371/journal.pbio.3002660)
Supplement: S5 Data — Spreadsheet of data for fast and slow lateral inhibition prevalence analysis. (XLS) [file pbio.3002660.s022.xls]

## Sheet: Panels GH
het. MTC-MTC pair index (sorted by connectivity)	fast lateral inhibition 2 ms presynaptic stim.	fast lateral inhibition# 100 ms presynaptic stim.	slow lateral inhibition 100 ms presynaptic stim.
1	1	NaN	NaN
2	1	1	1
3	1	1	0
4	1	1	0
5	1	1	0
6	1	1	0
7	1	1	0
8	1	1	0
9	1	1	0
10	1	1	0
11	0	1	0
12	0	1	0
13	0	1	0
14	0	1	0
15	0	1	0
16	0	0	1
17	0	0	1
18	0	0	1
19	0	0	1
20	0	0	1
21	0	0	1
22	0	0	1
23	0	0	1
24	0	0	0
25	0	0	0
26	0	0	0
27	0	0	0
28	0	0	0
29	0	0	0
30	0	0	0
31	0	0	0
32	0	0	0
33	0	0	0
34	0	0	0
35	0	0	0
36	0	0	0
37	0	0	0
38	0	0	0
39	0	0	0
40	0	0	0
41	0	0	0
42	0	0	0
43	0	0	0
44	0	0	0
45	0	0	0
