# Supplementary material for: Fast-spiking interneuron detonation drives high-fidelity inhibition in the olfactory bulb
Source: PLoS Biol. 2024 Aug 26;22(8):e3002660. doi: 10.1371/journal.pbio.3002660 (PMC11379389; doi:10.1371/journal.pbio.3002660)
Supplement: S6 Data — Spreadsheet of data for MTC quartet fast lateral inhibition amplitude and prevalence analysis. (XLS) [file pbio.3002660.s023.xls]

## Sheet: Panel C left
postsynaptic cell	mean IPSC amp. (pA), [A] depol.	mean IPSC amp. (pA), [B] depol.	mean IPSC amp. (pA), [C] depol.	mean IPSC amp. (pA), [A]+[B] depol.	mean IPSC amp. (pA), [A]+[C] depol.	mean IPSC amp. (pA), [B]+[C] depol.	mean IPSC amp. (pA), [A]+[B]+[C] depol.
MTC [D]	0	85.119	0	69.3966	0	107.572	99.2397

## Sheet: Panel C right
postsynaptic cell	mean IPSC amp. (pA), [A] depol.	mean IPSC amp. (pA), [C] depol.	mean IPSC amp. (pA), [D] depol.	mean IPSC amp. (pA), [A]+[C] depol.	mean IPSC amp. (pA), [A]+[D] depol.	mean IPSC amp. (pA), [C]+[D] depol.	mean IPSC amp. (pA), [A]+[B]+[C] depol.
MTC [B]	37.6326	0	0	30.9659	41.3849	0	81.3241

## Sheet: Panel F
postsynaptic cell	mean IPSC amp. (pA), 1 MTC activated	mean IPSC amp. (pA), 2 MTCs activated	mean IPSC amp. (pA), 3 MTCs activated
MTC 1	6.05114	11.1656	20.8419
MTC 2	1.75126	10.6702	29.7342
MTC 3	0	0	10.978
MTC 4	2.11203	6.30811	12.3003
MTC 5	0	12.1201	31.4382
MTC 6	0	18.7481	46.4153
MTC 7	28.373	58.9897	99.2397
MTC 8	12.5442	24.1169	81.3241

## Sheet: Panel G
postsynaptic quartet cell with no homotypic presynaptic quartet cells	# of 1-cell presynaptic combinations mediating fast lateral inhibition (3 possible)	# of 2-cell presynaptic combinations mediating fast lateral inhibition (3 possible)	# of 3-cell presynaptic combinations mediating fast lateral inhibition (1 possible)
MTC 1	1	2	1
MTC 2	0	0	0
MTC 3	0	0	0
MTC 4	0	0	0
MTC 5	1	2	1
MTC 6	0	0	1
MTC 7	1	2	1
MTC 8	0	2	1
MTC 9	0	0	0
MTC 10	0	0	0
MTC 11	0	0	0
MTC 12	1	0	0
MTC 13	0	0	0
MTC 14	0	0	0
MTC 15	0	0	0
MTC 16	0	0	0
MTC 17	0	1	1
MTC 18	1	2	1
MTC 19	1	2	1
sum	6	13	8
total possible	57	57	19
percent	0.105263	0.22807	0.421053
