# Supplementary material for: Fast-spiking interneuron detonation drives high-fidelity inhibition in the olfactory bulb
Source: PLoS Biol. 2024 Aug 26;22(8):e3002660. doi: 10.1371/journal.pbio.3002660 (PMC11379389; doi:10.1371/journal.pbio.3002660)
Supplement: S7 Data — Spreadsheet of data for principal component analysis. (XLS) [file pbio.3002660.s024.xls]

## Sheet: Panel A
cell type	PC1	PC2
RSI	3.55461	2.17021
RSI	2.59379	0.6056
RSI	3.82194	0.297262
RSI	5.25579	-0.0057014
RSI	4.46212	-0.200397
RSI	8.86664	-0.890714
RSI	2.86002	5.87811
RSI	4.75906	0.483946
RSI	7.78503	2.16204
RSI	3.21553	-1.02252
RSI	6.40629	-0.0475703
RSI	9.37543	2.58347
RSI	3.91192	0.507814
RSI	6.18323	-0.996245
RSI	5.22717	0.259898
RSI	6.40181	3.33734
RSI	7.02523	-0.100146
RSI	4.65928	0.879677
RSI	3.43271	-0.623603
RSI	6.86081	0.150907
FSI	-0.486146	-0.42532
FSI	-1.31365	0.366283
FSI	-1.56132	0.399703
FSI	-1.35385	2.27725
FSI	0.285798	-0.49277
FSI	-5.07108	2.01936
FSI	-3.03518	0.76135
FSI	-0.419862	0.389234
FSI	-2.55292	0.276053
FSI	-3.66175	1.88894
FSI	-1.44674	0.164242
FSI	-1.34527	0.592103
FSI	0.18913	0.600686
FSI	-0.947291	-1.36915
FSI	-2.90407	0.122299
FSI	-1.67885	1.23288
FSI	0.297207	-0.843931
FSI	-0.324349	0.88083
FSI	-1.03919	-0.819509
FSI	-0.440637	-1.02779
FSI	-1.9038	2.02188
FSI	-3.21903	1.6258
FSI	-4.86349	1.13437
FSI	-0.501301	-1.29947
FSI	-2.90657	0.31033
FSI	-1.66598	0.792248
FSI	-3.60443	2.9086
FSI	0.374548	-0.496727
FSI	-0.614934	-0.851498
FSI	-1.57569	-0.358899
FSI	-0.871687	-0.385707
FSI	-1.18331	-0.69674
FSI	-2.52605	1.27522
FSI	-3.03036	-0.192009
FSI	-4.08031	1.09466
FSI	-2.13799	-0.437226
FSI	-0.413343	-0.475113
FSI	0.181986	-2.0721
FSI	-0.204297	-1.54836
FSI	-3.68978	1.73051
FSI	-0.870231	-2.18556
FSI	-0.0750356	-1.31773
FSI	1.98461	-1.23286
FSI	1.12966	-2.31724
FSI	-0.841923	-1.29519
FSI	0.0623982	-0.368054
FSI	-3.20781	-0.397646
FSI	-2.01836	-1.27368
FSI	-1.77565	-3.05913
FSI	-1.39367	-1.59766
FSI	-1.01451	1.17474
FSI	-1.01119	-0.413455
FSI	0.705304	-0.117225
FSI	-2.94233	1.03512
FSI	-1.72896	0.625795
FSI	-1.94327	0.145356
FSI	-4.0959	5.45614
FSI	-0.384441	1.13166
FSI	-1.19762	-0.96491
FSI	-0.400186	-0.190322
FSI	-0.177722	-0.138633
FSI	0.23118	0.134945
FSI	-2.35419	0.540728
FSI	-2.48148	1.16851
FSI	-3.01752	1.44039
FSI	-1.15006	-0.743812
FSI	-1.46215	-0.361817
FSI	-1.84291	0.191949
FSI	-2.25989	-0.44145
FSI	0.610777	-0.495306
FSI	-0.553534	-0.952472
FSI	0.258273	-2.0424
FSI	0.549699	-1.10336
FSI	1.44957	-0.636605
FSI	-0.196301	-2.7103
FSI	-0.476176	-1.90748
FSI	-0.571339	-1.6329
FSI	0.359162	-2.70413
FSI	0.543354	-1.541
FSI	-0.515389	-0.858035
FSI	-1.31559	-1.01153
FSI	-0.627828	-0.28164
FSI	-0.841601	-0.880325
FSI	-2.55184	-2.37337

## Sheet: Panel B
	PC1	PC2
AHP 50% decay	0.202766	0.0112446
AHP amplitude	0.144908	-0.059068
spike threshold	0.266189	-0.132144
minimum spike slope	0.274152	-0.219642
spike half-width	0.281212	0.0177562
input resistance	0.222697	0.256236
membrane time constant	0.248412	0.267914
sEPSP median rise time	0.279238	0.187343
median sEPSP half-width	0.265371	0.201125
last ISI - first ISI	0.215624	0.0508494
membrane capacitance	-0.0149596	-0.0628616
FI curve rheobase	-0.053842	-0.310202
maximum FI curve gain	-0.187266	-0.0862611
maximum FI curve CV(ISI)	-0.2298	-0.0728784
maximum FI curve rate	-0.197404	-0.0845475
(first ISI)/(last ISI)	-0.20512	-0.00544161
sEPSP frequency	-0.224515	-0.0999035
sEPSP median amplitude	-0.244725	0.0637231
maximum spike slope	-0.229435	0.310449
spike amplitude	-0.207728	0.415267
ADP amplitude	-0.150478	0.318618
resting membrane potential	0.0269084	0.335145
spontaneous firing rate	-0.0714238	0.313023
