# Supplementary material for: Fast-spiking interneuron detonation drives high-fidelity inhibition in the olfactory bulb
Source: PLoS Biol. 2024 Aug 26;22(8):e3002660. doi: 10.1371/journal.pbio.3002660 (PMC11379389; doi:10.1371/journal.pbio.3002660)
Supplement: S8 Data — Spreadsheet of data for example firing rate-current and firing irregularity-current plots. (XLS) [file pbio.3002660.s025.xls]

## Sheet: Panels D,E
current (pA)	firing rate (Hz)	CV(ISI)
0	0	NaN
50	0	NaN
100	0	NaN
150	0	NaN
200	0	NaN
250	0	NaN
300	0	NaN
350	0	NaN
400	0	NaN
450	0	NaN
500	147.059	1.73577
550	0	NaN
600	0	NaN

## Sheet: Panels I,J
current (pA)	firing rate (Hz)	CV(ISI)
0	0	NaN
50	7.24113	NaN
100	0	NaN
150	0	NaN
200	42.0168	1.33054
250	8.78735	0.608098
300	0	NaN
350	129.038	0.0766788
400	138.889	1.87817
450	152.681	2.03937
500	170.953	2.42613
550	169.492	1.38099
600	172.414	1.85715

## Sheet: Panels N,O
current (pA)	firing rate (Hz)	CV(ISI)
0	0	NaN
10	0	NaN
20	12.5786	0.368496
30	25.4453	0.13885
40	35.7783	0.172534
50	51.1593	0.209182
60	72.4638	0.144745
70	80	0.16551
80	86.5817	0.0895139
90	96.1538	0.0974007
100	104.167	0.0726608

## Sheet: Panels S,T
current (pA)	firing rate (Hz)	CV(ISI)
0	0	NaN
50	0	NaN
100	16.9925	0.180674
150	33.1304	0.234864
200	42.9185	0.23751
250	52.0847	0.239544
300	60.241	0.229767
350	64.1026	0.233396
