# Supplementary material for: Fast-spiking interneuron detonation drives high-fidelity inhibition in the olfactory bulb
Source: PLoS Biol. 2024 Aug 26;22(8):e3002660. doi: 10.1371/journal.pbio.3002660 (PMC11379389; doi:10.1371/journal.pbio.3002660)
Supplement: S9 Data — Spreadsheet of data for comparing unitary excitation strength between FSIs and the singularly excited RSI. (XLS) [file pbio.3002660.s026.xls]

## Sheet: Panel C
RSI uEPSP (mV)	FSI uEPSP (mV) [sorted smallest to largest]
0.414163	1.2586
	1.42632
	1.78806
	1.91673
	1.9957
	2.03417
	2.16595
	2.18163
	2.4702
	2.85132
	2.98408
	3.08804
	3.69304
	3.69634
	3.71288
	3.88337
	4.05237
	4.13481
	4.14566
	4.96316
	5.07242
	5.25152
	5.45725
	5.69947
	5.96299
	6.12813
	6.13385
	6.31331
	6.39015
	6.92399
	7.05308
	7.14189
	7.23757
	7.34684
	7.41652
	7.41787
	7.42413
	7.44256
	7.98654
	8.55642
	9.2936
	9.63284
	9.79564
	10.1568
	10.2887
	10.3731
	11.2201
	11.3188
	11.44
	11.521
	11.6031
	12.0411
	12.1717
	12.1917
	13.0476
	13.6782
	13.9284
	15.4635
	16.2719
	16.4988
	16.6321
	17.3313
	17.7786
	18.0631
	18.37
	18.7656
	19.3742
	20.9213
	22.1999
