# Supplementary material for: Fast-spiking interneuron detonation drives high-fidelity inhibition in the olfactory bulb
Source: PLoS Biol. 2024 Aug 26;22(8):e3002660. doi: 10.1371/journal.pbio.3002660 (PMC11379389; doi:10.1371/journal.pbio.3002660)
Supplement: S10 Data — Spreadsheet of data for analysis of unitary connectivity as a function of intersomatic distance. (XLS) [file pbio.3002660.s027.xls]

## Sheet: Panel A
distance (um), MTC-FSI [sorted shortest to longest]	distance (um), MTC-RSI [sorted shortest to longest]
0	3.32831
0	3.34201
0	5.043
0	7.47518
3.65708	12.85
7.66283	15.659
9.58402	19.1795
11.4046	22.305
11.8193	23.272
12.2374	30.8968
13.451	31.5174
13.8069	41.182
16.4082	44.995
16.8005	58.1748
18.458	63.4607
18.6029	73.0598
20.0061	76.0433
21.3068	84.7116
22.2279	111.093
22.7256
22.74
25.122
26.9584
28.8447
29.3381
30.1571
30.7087
31.337
32.4071
32.9334
33.1553
33.512
34.3493
35.4384
35.523
43.4653
43.59
45.729
45.7989
46.18
50.151
50.5584
50.9507
51.3877
51.7191
53.844
54.677
55.1819
55.2042
57.765
60.483
61.1005
62.9616
63.363
64.383
64.9021
64.921
66.309
66.3579
68.8372
70.309
70.795
70.9193
73.7643
75.0256
75.4513
77.4162
77.82
77.9086
80.4419
81.0507
82.338
82.6377
83.241
83.812
84.053
86.1448
87.3278
89.9252
94.7119
95.0315
97.9265
98.1269
100.053
102.021
104.16
113.544
114.39
115.152
117.121
120.667
125.418
128.115
136.702
141.776
153.912
185.352

## Sheet: Panel B
distance (um), pair with reciprocal connection [sorted shortest to longest]	distance (um), pair with unitary MTC-to-FSI excitation only [sorted shortest to longest]	distance (um), pair with unitary FSI-to-MTC inhibition only [sorted shortest to longest]	distance (um), pair with no connection [sorted shortest to longest]
0	13.8069	45.729	7.66283
0	30.1571	64.921	32.4071
3.65708	33.512	66.309	32.9334
11.8193	57.765	136.702	51.7191
13.451	77.9086		70.795
16.8005	83.812		75.4513
18.458	87.3278		83.241
20.0061	120.667		84.053
22.2279	141.776		100.053
25.122			102.021
28.8447			115.152
29.3381			117.121
30.7087			125.418
35.523			128.115
45.7989
46.18
50.5584
54.677
55.1819
55.2042
60.483
63.363
64.383
68.8372
70.309
73.7643
77.82
86.1448
89.9252
94.7119
113.544
114.39

## Sheet: Panel C
distance (um), pair with unitary MTC-to-FSI excitation [sorted shortest to longest]	distance (um), pair without unitary MTC-to-FSI excitation [sorted shortest to longest]
0	7.66283
0	31.337
0	32.4071
0	32.9334
3.65708	33.1553
9.58402	45.729
11.4046	50.151
11.8193	51.7191
12.2374	62.9616
13.451	64.921
13.8069	66.309
16.4082	66.3579
16.8005	70.795
18.458	75.4513
18.6029	82.338
20.0061	83.241
21.3068	84.053
22.2279	100.053
22.7256	102.021
22.74	115.152
25.122	117.121
26.9584	125.418
28.8447	128.115
29.3381	136.702
30.1571	153.912
30.7087	185.352
33.512
34.3493
35.4384
35.523
43.4653
43.59
45.7989
46.18
50.5584
50.9507
51.3877
53.844
54.677
55.1819
55.2042
57.765
60.483
61.1005
63.363
64.383
64.9021
68.8372
70.309
70.9193
73.7643
75.0256
77.4162
77.82
77.9086
80.4419
81.0507
82.6377
83.812
86.1448
87.3278
89.9252
94.7119
95.0315
97.9265
98.1269
104.16
113.544
114.39
120.667
141.776

## Sheet: Panel D
distance (um), pair with unitary FSI-to-MTC IPSC [sorted shortest to longest]	distance (um), pair without unitary FSI-to-MTC IPSC [sorted shortest to longest]
0	7.66283
0	13.8069
3.65708	30.1571
11.8193	32.4071
13.451	32.9334
16.8005	33.512
18.458	51.7191
20.0061	57.765
22.2279	70.795
25.122	75.4513
28.8447	77.9086
29.3381	83.241
30.7087	83.812
35.523	84.053
45.729	87.3278
45.7989	100.053
46.18	102.021
50.5584	115.152
54.677	117.121
55.1819	120.667
55.2042	125.418
60.483	128.115
63.363	141.776
64.383
64.921
66.309
68.8372
70.309
73.7643
77.82
86.1448
89.9252
94.7119
113.544
114.39
136.702

## Sheet: Panel E
distance (um)	uEPSP amp. (mV)	deltaV_thresh. (mV)
21.743	9.60388
0	10.2887
22.2279	15.4635
35.523	6.12813
114.39	5.45725
33.512	6.13385
77.82	3.69634
120.667	1.9957
5.086	8.87574
25.122	11.6031
46.18	4.13481
64.383	18.7656
113.544	7.42413
18.458	6.92399
83.812	3.08804
63.363	5.25152
60.483	NaN	19.375
0	18.37
54.677	13.0476
57.765	1.2586
13.451	16.6321
141.776	9.2936
70.309	17.7786
3.65708	9.79564
13.8069	2.4702
30.1571	2.98408
55.1819	12.1717
11.8193	13.9284
68.8372	7.98654
89.9252	11.44
87.3278	2.03417
50.5584	13.6782
94.7119	18.0631
16.8005	3.71288
29.3381	NaN	20.0312
90.8012	5.52329
28.8447	5.07242
30.7087	16.4988
55.2042	1.42632
73.7643	2.85132
45.7989	7.23757
77.9086	2.16595
20.0061	6.39015
86.1448	1.78806
12.2374	4.05237
75.0256	7.41652
11.4046	1.91673
43.59	12.1917
17.3575	20.9116
14.1224	6.69627
51.3877	NaN	28
22.7256	7.34684
80.4419	NaN	12.75
50.9507	2.18163
35.4384	3.88337
53.844	4.96316
43.4653	10.3731
89.9438	4.20136
0	11.3188
98.1269	11.521
16.4082	7.44256
97.9265	20.9213
69.7676	8.51243
34.3493	12.0411
0	19.3742
95.0315	6.31331
70.9193	11.2201
26.9584	10.1568
61.1005	4.14566
22.74	22.1999
77.4162	16.2719
82.6377	7.05308
81.0507	3.69304
104.16	5.96299
64.9021	9.63284
21.3068	8.55642
18.6029	17.3313

## Sheet: Panel F
distance (um)	uIPSC amp. (pA)
21.743	37.2249
0	27.8278
22.2279	36.1133
45.729	16.1519
35.523	91.8481
114.39	30.6465
77.82	111.838
5.086	192.193
25.122	15.7452
46.18	31.2013
64.383	11.973
113.544	83.5033
136.702	30.3173
18.458	10.2357
63.363	50.3015
64.921	3.05202
60.483	69.9718
66.309	9.11543
0	36.7622
54.677	30.6045
13.451	121.759
70.309	135.895
28.8447	9.93143
30.7087	226.852
55.2042	4.77657
73.7643	5.23826
45.7989	6.05883
20.0061	23.9996
86.1448	14.4228
