# Supplementary material for: Fast-spiking interneuron detonation drives high-fidelity inhibition in the olfactory bulb
Source: PLoS Biol. 2024 Aug 26;22(8):e3002660. doi: 10.1371/journal.pbio.3002660 (PMC11379389; doi:10.1371/journal.pbio.3002660)
Supplement: S11 Data — Spreadsheet of data for unitary synaptic pharmacology analysis. (XLS) [file pbio.3002660.s028.xls]

## Sheet: Panel A
trial	time (min)	uEPSP amp. (mV)
1	0	18.8524
2	0.366667	19.8229
3	0.733333	16.9497
4	1.1	19.0087
5	1.46667	11.1753
6	1.83333	11.0278
8	2.56667	19.9253
9	2.93333	18.6823
10	3.3	20.2708
11	3.66667	6.75521
12	4.03333	16.9705
13	4.4	14.467
14	4.76667	20.0503
15	5.13333	15.4601
16	5.5	18.2674
17	5.86667	4.13715
18	6.23333	19.1285
19	6.6	18.7622
20	6.96667	15.9809
21	7.33333	18.5417
22	7.7	11.4514
23	8.06667	20.7708
24	8.43333	18.2135
25	8.8	11.7153
26	9.16667	12.783
27	9.53333	11.8854
28	9.9	18.4201
29	10.2667	17.8767
30	10.6333	3.59028
31	11	13.9271
32	11.3667	11.5417
33	11.7333	14.3559
34	12.1	14.3281
35	12.4667	15.7431
36	12.8333	13.2708
37	13.2	20.0556
38	13.5667	8.9809
39	13.9333	0.895833
40	14.3	0.536458
41	14.6667	0.161458
42	15.0333	0.229167
43	15.4	0.233333
44	15.7667	0.179167
45	16.1333	0.116319
46	16.5	0.0746528
47	16.8667	0.140625
48	17.2333	0.140625
49	17.6	0.046875
50	17.9667	0.171875
51	18.3333	0.0989583
52	18.7	0.123264
53	19.0667	0.142708
54	19.4333	0.140625
55	19.8	0.0989583
56	20.1667	0.078125
57	20.5333	0.0572917
58	20.9	0.119792
59	21.2667	0.0399306
60	21.6333	0.177083
61	22	0.21875
62	22.3667	0.00208333
63	22.7333	0.171875
64	23.1	0.00694444
65	23.4667	0.0558036
66	23.8333	0.114583
67	24.2	0.151042
68	24.5667	0.0833333
69	24.9333	0.182292
70	25.3	0.144097
71	25.6667	0.140625
72	26.0333	0.255208
73	26.4	0.119792
74	26.7667	0.157986
75	27.1333	0.25
76	27.5	0.288194
77	27.8667	0.121875
78	28.2333	0.369792
79	28.6	0.234375
80	28.9667	0.353125
81	29.3333	0.703125
82	29.7	0.15625
83	30.0667	0.15625
84	30.4333	0.270833
85	30.8	0.346875
86	31.1667	0.302083
87	31.5333	0.611111
88	31.9	0.578869
89	32.2667	1.15972
90	32.6333	0.446181
91	33	1.17882
92	33.3667	0.730903
93	33.7333	0.756944
94	34.1	0.560764
95	34.4667	0.776042
96	34.8333	1.375
97	35.2	0.576389
98	35.5667	1.18229
99	35.9333	1.125
100	36.3	1.20139
101	36.6667	0.918403
102	37.0333	1.07639
103	37.4	0.675347
104	37.7667	1.99826
105	38.1333	1.78472
106	38.5	0.685764
107	38.8667	2.52778
108	39.2333	1.3941
109	39.6	2.34896
110	39.9667	1.62326
111	40.3333	1.78125
112	40.7	0.980903
113	41.0667	1.09896
114	41.4333	0.470486
115	41.8	1.66667
116	42.1667	2.08507
117	42.5333	1.55208
118	42.9	0.590278
119	43.2667	1.43973
120	43.6333	1.89757
121	44	1.17188
122	44.3667	1.98785
123	44.7333	0.927083
124	45.1	2.07465
125	45.4667	1.02951
126	45.8333	1.28993
127	46.2	1.41354
128	46.5667	2.15278
129	46.9333	1.89583
130	47.3	2.49132
131	47.6667	2.40799
132	48.0333	2.5816
133	48.4	1.96528
134	48.7667	0.994792
135	49.1333	2.07986
136	49.5	1.83507
137	49.8667	2.39931
138	50.2333	3.16319
139	50.6	0.482639
140	50.9667	3.45312
141	51.3333	1.5191
142	51.7	3.55208
143	52.0667	1.74132

## Sheet: Panel C
	ctrl uEPSP amp. (mV)	N/A uEPSP amp. (mV)	N/A/G uEPSP amp. (mV)	wash uEPSP amp. (mV)
MTC-FSI pair 1	9.4107	0.397024	0.187934	0.285069
MTC-FSI pair 2	10.0607	0.323194	0.140903	2.41944
MTC-FSI pair 3	6.28744	0.416667	0.231771	1.11757
MTC-FSI pair 4	15.3365	0.148819	0.111528	2.14965

## Sheet: Panel D
trial	time (min)	uIPSC amp. (pA)
1	0	21.25
2	0.366667	22.6389
3	0.733333	32.1181
4	1.1	10.3472
5	1.46667	18.5764
6	1.83333	101.528
7	2.2	44.4097
8	2.56667	56.6319
9	2.93333	11.6319
10	3.3	21.5278
11	3.66667	89.1667
12	4.03333	46.9444
13	4.4	1.00694
14	4.76667	98.5417
16	5.5	6.87499
17	5.86667	29.5139
18	6.23333	42.2569
19	6.6	22.1181
20	6.96667	61.3542
21	7.33333	59.7569
22	7.7	3.78473
23	8.06667	23.7847
24	8.43333	84.9306
25	8.8	67.6389
26	9.16667	36.6667
27	9.53333	63.125
28	9.9	29.9653
29	10.2667	19.5833
30	10.6333	39.9653
31	11	0.520832
32	11.3667	11.5278
34	12.1	-0.0347228
35	12.4667	20.5208
36	12.8333	28.8194
37	13.2	39.7917
38	13.5667	18.2986
39	13.9333	22.4306
40	14.3	45.0347
41	14.6667	17.3611
42	15.0333	4.54861
43	15.4	26.9097
44	15.7667	17.9167
45	16.1333	43.4722
46	16.5	12.3611
47	16.8667	48.6458
48	17.2333	5.27777
49	17.6	0.416667
50	17.9667	1.97917
51	18.3333	13.2639
52	18.7	38.7847
53	19.0667	4.51389
54	19.4333	7.0139
55	19.8	1.52778
56	20.1667	4.0625
57	20.5333	4.40972
58	20.9	3.85416
59	21.2667	4.79167
60	21.6333	0.798611
61	22	1.77083
62	22.3667	0.972222
63	22.7333	0.17361
64	23.1	1.07639
65	23.4667	2.84723
66	23.8333	4.8264
67	24.2	3.47223
68	24.5667	1.66666
69	24.9333	0.312501
70	25.3	0.451387
71	25.6667	1.18056
72	26.0333	2.77777
73	26.4	2.60416
74	26.7667	1.28472
75	27.1333	0.451389
76	27.5	0.347222
77	27.8667	0.798611
78	28.2333	-0.277777
79	28.6	2.8125
80	28.9667	0.798611
81	29.3333	2.74305
82	29.7	0.763891
83	30.0667	4.27083
84	30.4333	1.31944
85	30.8	0.729165
86	31.1667	1.00695
87	31.5333	0.069445
88	31.9	3.54167
89	32.2667	-0.486111
90	32.6333	2.29166
91	33	0.451389
92	33.3667	1.73611
93	33.7333	1.80555
94	34.1	3.02083
95	34.4667	1.63195
96	34.8333	4.27084
97	35.2	1.21528
98	35.5667	0.937499
99	35.9333	0.972223
100	36.3	1.45833
101	36.6667	10.5903
102	37.0333	3.4375
103	37.4	6.52778
104	37.7667	8.61112
105	38.1333	1.77083
106	38.5	2.39583
107	38.8667	3.99305
108	39.2333	5.06945
109	39.6	2.43055
110	39.9667	0.243054
111	40.3333	8.40277
112	40.7	1.49306
113	41.0667	5.59027
114	41.4333	13.5417
115	41.8	0.763888
116	42.1667	5
117	42.5333	0.104165
118	42.9	2.04861
119	43.2667	2.39583
120	43.6333	1.31945
121	44	0.104167
122	44.3667	11.3542
123	44.7333	1.45833
124	45.1	-0.104167
125	45.4667	13.3681
126	45.8333	4.30555
127	46.2	1.84028
128	46.5667	13.6458
129	46.9333	14.8264
130	47.3	7.91667
131	47.6667	13.4375
132	48.0333	0.0347206
133	48.4	4.0625
134	48.7667	3.50694
135	49.1333	12.6736
136	49.5	9.27084
137	49.8667	0.763891
138	50.2333	16.0069
139	50.6	8.43751
140	50.9667	24.2014
141	51.3333	18.3333
142	51.7	7.91667
143	52.0667	2.67361

## Sheet: Panel F
	ctrl uIPSC amp. (pA)	N/A uIPSC amp. (pA)	N/A/G uIPSC amp. (pA)	wash uIPSC amp. (pA)
MTC-FSI pair 1	33.5417	45.1528	2.21354	2.07639
MTC-FSI pair 2	25.2455	6.02083	2.73611	3.84722
MTC-FSI pair 3	6.52604	1.69271	0.428241	2.49306
MTC-FSI pair 4	38.0544	29.8611	2.4375	12.3125
