# Supplementary material for: Fast-spiking interneuron detonation drives high-fidelity inhibition in the olfactory bulb
Source: PLoS Biol. 2024 Aug 26;22(8):e3002660. doi: 10.1371/journal.pbio.3002660 (PMC11379389; doi:10.1371/journal.pbio.3002660)
Supplement: S12 Data — Spreadsheet of data for analysis of unitary connectivity as a function of MTC subtype. (XLS) [file pbio.3002660.s029.xls]

## Sheet: Panel A
MTC type	uEPSP mean amp. (mV)	detonation prob.	significant unitary excitation
dTC	7.41787	0	1
dTC	0	0	0
dTC	0	0	0
dTC	0	0	0
dTC	13.9284	0.0869565	1
dTC	0	0	0
dTC	1.42632	0	1
dTC	0	0	0
dTC	7.41652	0	1
dTC	NaN	0.25	1
dTC	0	0	0
dTC	3.88337	0	1
dTC	NaN	1	1
dTC	10.3731	0.08	1
dTC	11.2201	0	1
dTC	4.14566	0	1
dTC	16.2719	0	1
dTC	5.96299	0	1
MC	0	0	0
MC	0	0	0
MC	0	0	0
MC	5.45725	0	1
MC	1.9957	0	1
MC	18.7656	0	1
MC	7.42413	0	1
MC	0	0	0
MC	5.25152	0	1
MC	0	0	0
MC	9.2936	0.0384615	1
MC	12.1717	0.0769231	1
MC	11.44	0	1
MC	2.03417	0	1
MC	18.0631	0	1
MC	NaN	1	1
MC	5.69947	0	1
MC	0	0	0
MC	0	0	0
MC	0	0	0
MC	0	0	0
MC	12.1917	0.230769	1
MC	NaN	0.961538	1
MC	2.18163	0	1
MC	0	0	0
MC	11.521	0	1
MC	20.9213	0.432432	1
MC	6.31331	0	1
MC	0	0	0
MC	3.69304	0	1
MC	9.63284	0	1
MC	0	0	0
mTC	15.4635	0	1
mTC	0	0	0
mTC	0	0	0
mTC	6.12813	0	1
mTC	3.69634	0	1
mTC	11.6031	0	1
mTC	3.08804	0	1
mTC	0	0	0
mTC	NaN	0.931034	1
mTC	0	0	0
mTC	13.0476	0	1
mTC	17.7786	0	1
mTC	9.79564	0	1
mTC	2.98408	0	1
mTC	7.98654	0	1
mTC	0	0	0
mTC	0	0	0
mTC	13.6782	0	1
mTC	2.85132	0	1
mTC	2.16595	0	1
mTC	1.78806	0	1
mTC	4.96316	0	1
mTC	7.44256	0	1
mTC	12.0411	0.047619	1
mTC	22.1999	0.657895	1
mTC	7.05308	0	1
mTC	0	0	0
mTC	17.3313	0	1
sTC	10.2887	0	1
sTC	7.14189	0	1
sTC	0	0	0
sTC	6.13385	0	1
sTC	4.13481	0	1
sTC	6.92399	0	1
sTC	18.37	0.25	1
sTC	1.2586	0	1
sTC	16.6321	0	1
sTC	2.4702	0	1
sTC	0	0	0
sTC	3.71288	0	1
sTC	5.07242	0	1
sTC	0	0	0
sTC	0	0	0
sTC	0	0	0
sTC	0	0	0
sTC	16.4988	0	1
sTC	7.23757	0	1
sTC	6.39015	0	1
sTC	4.05237	0	1
sTC	NaN	0.782609	1
sTC	1.91673	0	1
sTC	7.34684	0	1
sTC	0	0	0
sTC	11.3188	0	1
sTC	19.3742	0.192308	1
sTC	10.1568	0	1
sTC	0	0	0
sTC	8.55642	0	1

## Sheet: Panel B
MC-to-FSI mean uEPSP amp. (mV) [sorted smallest to largest]	TC-to-FSI mean uEPSP amp. (mV) [sorted smallest to largest]	m/sTC-to-FSI mean uEPSP amp. (mV) [sorted smallest to largest]
1.9957	1.2586	1.2586
2.03417	1.42632	1.78806
2.18163	1.78806	1.91673
3.69304	1.91673	2.16595
4.20136	2.16595	2.4702
5.25152	2.4702	2.85132
5.45725	2.85132	2.98408
5.52329	2.98408	3.08804
5.69947	3.08804	3.69634
6.31331	3.69634	3.71288
7.42413	3.71288	4.05237
8.51243	3.88337	4.13481
9.2936	4.05237	4.7531
9.63284	4.13481	4.96316
11.44	4.14566	5.07242
11.521	4.7531	6.12813
12.1717	4.96316	6.13385
12.1917	5.07242	6.39015
18.0631	5.96299	6.69627
18.7656	6.12813	6.92399
20.9213	6.13385	7.05308
	6.39015	7.14189
	6.69627	7.23757
	6.92399	7.34684
	7.05308	7.44256
	7.14189	7.98654
	7.23757	8.55642
	7.34684	8.87574
	7.41652	9.60388
	7.41787	9.79564
	7.44256	10.1568
	7.98654	10.2887
	8.55642	11.3188
	8.87574	11.6031
	9.60388	12.0411
	9.79564	13.0476
	10.1568	13.6782
	10.2887	15.4635
	10.3731	16.4988
	11.2201	16.6321
	11.3188	17.3313
	11.6031	17.7786
	12.0411	18.37
	13.0476	19.3742
	13.6782	20.9116
	13.9284	22.1999
	15.4635
	16.2719
	16.4988
	16.6321
	17.3313
	17.7786
	18.37
	19.3742
	20.9116
	22.1999

## Sheet: Panel C
relative EPL depth (0=MCL, 1=GL), MC-FSI [sorted lowest to highest]	relative EPL depth (0=MCL, 1=GL), TC-FSI [sorted lowest to highest]	relative EPL depth (0=MCL, 1=GL), m/sTC-FSI [sorted lowest to highest]
0.249639	0.117329	0.359811
0.375646	0.359811	0.399031
0.392122	0.399031	0.416345
0.428784	0.416345	0.425047
0.453621	0.425047	0.487104
0.465182	0.428537	0.494028
0.485358	0.429851	0.508329
0.510831	0.479472	0.511829
0.620148	0.487104	0.544913
0.620374	0.494028	0.567992
0.642425	0.497329	0.569936
0.64533	0.508329	0.570016
0.659775	0.511829	0.58952
0.682279	0.544913	0.58952
0.717778	0.567992	0.597976
0.747209	0.569936	0.597988
0.751529	0.570016	0.599713
0.770976	0.571734	0.601619
0.813213	0.58952	0.613783
	0.58952	0.618059
	0.597976	0.620769
	0.597988	0.624473
	0.599713	0.652334
	0.601619	0.65975
	0.613783	0.667411
	0.618059	0.667411
	0.620148	0.668818
	0.620769	0.699293
	0.624473	0.701762
	0.652334	0.702729
	0.65531	0.707814
	0.65975	0.725633
	0.667411	0.727694
	0.667411	0.730845
	0.668818	0.746924
	0.693942	0.747209
	0.699293	0.749653
	0.701762	0.756381
	0.702729	0.768773
	0.707814	0.798803
	0.725633	0.805814
	0.72609	0.821132
	0.727694	0.836705
	0.730845
	0.746924
	0.747209
	0.749653
	0.756381
	0.768773
	0.798803
	0.805814
	0.821132
	0.836705

## Sheet: Panel D
MTC type	uIPSC mean amp. (pA)	significant unitary inhibition
dTC	-50.3448	1
dTC	-15.9058	1
dTC	0	0
dTC	0	0
dTC	-62.5271	1
dTC	0	0
dTC	-4.77657	1
dTC	0	0
MC	0	0
MC	0	0
MC	0	0
MC	-30.6465	1
MC	0	0
MC	-11.973	1
MC	-83.5033	1
MC	-30.3173	1
MC	-50.3015	1
MC	0	0
MC	0	0
MC	-36.2856	1
MC	-14.2227	1
MC	0	0
MC	-7.13107	1
MC	-120.45	1
MC	0	0
MC	0	0
MC	0	0
MC	0	0
mTC	-36.1133	1
mTC	-15.2128	1
mTC	-16.1519	1
mTC	-91.8481	1
mTC	-111.838	1
mTC	-15.7452	1
mTC	0	0
mTC	-3.05202	1
mTC	-69.9718	1
mTC	-9.11543	1
mTC	-30.6045	1
mTC	-135.895	1
mTC	-4.47264	1
mTC	0	0
mTC	-21.8825	1
mTC	0	0
mTC	0	0
mTC	-6.40005	1
mTC	-5.23826	1
mTC	0	0
mTC	-14.4228	1
sTC	-27.8278	1
sTC	-7.41428	1
sTC	0	0
sTC	0	0
sTC	-31.2013	1
sTC	-10.2357	1
sTC	-36.7622	1
sTC	0	0
sTC	-121.759	1
sTC	0	0
sTC	0	0
sTC	-3.52759	1
sTC	-9.93143	1
sTC	0	0
sTC	0	0
sTC	0	0
sTC	0	0
sTC	-226.852	1
sTC	-6.05883	1
sTC	-23.9996	1

## Sheet: Panel E
FSI-to-MC mean uIPSC amp. (pA) [sorted smallest to largest]	FSI-to-TC mean uIPSC amp. (pA) [sorted smallest to largest]	FSI-to-m/sTC mean uIPSC amp. (pA) [sorted smallest to largest]
11.973	3.05202	3.05202
30.3173	4.77657	5.23826
30.6465	5.23826	6.05883
50.3015	6.05883	7.41428
83.5033	7.41428	9.11543
	9.11543	9.93143
	9.93143	10.2357
	10.2357	14.4228
	14.4228	15.2128
	15.2128	15.7452
	15.7452	16.1519
	15.9058	23.9996
	16.1519	24.9112
	23.9996	27.8278
	24.9112	30.6045
	27.8278	31.2013
	30.6045	36.1133
	31.2013	36.7622
	36.1133	37.2249
	36.7622	69.9718
	37.2249	91.8481
	50.3448	111.838
	69.9718	121.759
	91.8481	135.895
	111.838	192.193
	121.759	226.852
	135.895
	192.193
	226.852

## Sheet: Panel F
relative EPL depth (0=MCL, 1=GL), MC-FSI [sorted lowest to highest]	relative EPL depth (0=MCL, 1=GL), TC-FSI [sorted lowest to highest]	relative EPL depth (0=MCL, 1=GL), m/sTC-FSI [sorted lowest to highest]
0.249639	0.117329	0.359811
0.428784	0.359811	0.399031
0.485358	0.399031	0.416345
0.605001	0.416345	0.425047
0.642425	0.425047	0.487029
0.64533	0.428537	0.494028
0.659775	0.487029	0.511829
0.717778	0.494028	0.544913
0.751529	0.511829	0.567992
0.770976	0.544913	0.570016
0.813213	0.567992	0.58952
	0.570016	0.58952
	0.571734	0.597976
	0.58952	0.597988
	0.58952	0.597988
	0.597976	0.620769
	0.597988	0.632934
	0.597988	0.65975
	0.620769	0.667411
	0.632934	0.668818
	0.65975	0.725633
	0.667411	0.727694
	0.668818	0.730845
	0.725633	0.747209
	0.727694	0.756381
	0.730845	0.768773
	0.747209	0.798803
	0.756381	0.805814
	0.768773	0.821132
	0.798803	0.836705
	0.805814
	0.821132
	0.836705

## Sheet: Panel G
MTC type	uEPSP mean amp. (mV)	detonation prob.	significant unitary excitation	uIPSC mean amp. (pA)	significant unitary inhibition	reciprocal connectivity
dTC	7.41787	0	1	-50.3448	1	1
dTC	0	0	0	-15.9058	1	0
dTC	0	0	0	0	0	0
dTC	0	0	0	0	0	0
dTC	13.9284	0.0869565	1	-62.5271	1	1
dTC	0	0	0	0	0	0
dTC	1.42632	0	1	-4.77657	1	1
dTC	0	0	0	0	0	0
MC	0	0	0	0	0	0
MC	0	0	0	0	0	0
MC	0	0	0	0	0	0
MC	5.45725	0	1	-30.6465	1	1
MC	1.9957	0	1	0	0	0
MC	18.7656	0	1	-11.973	1	1
MC	7.42413	0	1	-83.5033	1	1
MC	0	0	0	-30.3173	1	0
MC	5.25152	0	1	-50.3015	1	1
MC	0	0	0	0	0	0
MC	9.2936	0.0384615	1	0	0	0
MC	12.1717	0.0769231	1	-36.2856	1	1
MC	11.44	0	1	-14.2227	1	1
MC	2.03417	0	1	0	0	0
MC	18.0631	0	1	-7.13107	1	1
MC	NaN	1	1	-120.45	1	1
MC	5.69947	0	1	0	0	0
MC	0	0	0	0	0	0
MC	0	0	0	0	0	0
MC	0	0	0	0	0	0
mTC	15.4635	0	1	-36.1133	1	1
mTC	0	0	0	-15.2128	1	0
mTC	0	0	0	-16.1519	1	0
mTC	6.12813	0	1	-91.8481	1	1
mTC	3.69634	0	1	-111.838	1	1
mTC	11.6031	0	1	-15.7452	1	1
mTC	3.08804	0	1	0	0	0
mTC	0	0	0	-3.05202	1	0
mTC	NaN	0.931034	1	-69.9718	1	1
mTC	0	0	0	-9.11543	1	0
mTC	13.0476	0	1	-30.6045	1	1
mTC	17.7786	0	1	-135.895	1	1
mTC	9.79564	0	1	-4.47264	1	1
mTC	2.98408	0	1	0	0	0
mTC	7.98654	0	1	-21.8825	1	1
mTC	0	0	0	0	0	0
mTC	0	0	0	0	0	0
mTC	13.6782	0	1	-6.40005	1	1
mTC	2.85132	0	1	-5.23826	1	1
mTC	2.16595	0	1	0	0	0
mTC	1.78806	0	1	-14.4228	1	1
sTC	10.2887	0	1	-27.8278	1	1
sTC	7.14189	0	1	-7.41428	1	1
sTC	0	0	0	0	0	0
sTC	6.13385	0	1	0	0	0
sTC	4.13481	0	1	-31.2013	1	1
sTC	6.92399	0	1	-10.2357	1	1
sTC	18.37	0.25	1	-36.7622	1	1
sTC	1.2586	0	1	0	0	0
sTC	16.6321	0	1	-121.759	1	1
sTC	2.4702	0	1	0	0	0
sTC	0	0	0	0	0	0
sTC	3.71288	0	1	-3.52759	1	1
sTC	5.07242	0	1	-9.93143	1	1
sTC	0	0	0	0	0	0
sTC	0	0	0	0	0	0
sTC	0	0	0	0	0	0
sTC	0	0	0	0	0	0
sTC	16.4988	0	1	-226.852	1	1
sTC	7.23757	0	1	-6.05883	1	1
sTC	6.39015	0	1	-23.9996	1	1
