# Supplementary material for: Fast-spiking interneuron detonation drives high-fidelity inhibition in the olfactory bulb
Source: PLoS Biol. 2024 Aug 26;22(8):e3002660. doi: 10.1371/journal.pbio.3002660 (PMC11379389; doi:10.1371/journal.pbio.3002660)
Supplement: S13 Data — Spreadsheet of data for comparing unitary FSI excitation and MTC inhibition. (XLS) [file pbio.3002660.s030.xls]

## Sheet: Panel A
uEPSP mean latency (ms) [sorted fastest to slowest]	uIPSC mean latency (ms) [sorted fastest to slowest]
0.6935	0.558958
0.88645	0.617667
0.903234	0.660333
0.967257	0.68975
0.981828	0.697353
0.993738	0.7525
1.00007	0.766563
1.01066	0.769464
1.04109	0.774583
1.0568	0.776522
1.06296	0.82125
1.11046	0.82575
1.11723	0.840714
1.14842	0.841667
1.16877	0.866316
1.17226	0.8695
1.18419	0.879091
1.18861	0.887857
1.20148	0.891111
1.21229	0.905385
1.22855	0.91
1.23644	0.916087
1.27649	0.930577
1.32428	0.934808
1.33187	0.943864
1.3452	0.9475
1.39425	0.952143
1.40197	0.953214
1.42399	0.955
1.42766	0.9895
1.71198	1.03357
	1.07438
	1.08406
	1.09563
	1.12794
	1.13636
	1.15056
	1.26969
	1.3065
	1.313
	1.37192
	1.40136
	1.58625
	2.196

## Sheet: Panel B
uEPSP jitter (ms) [sorted lowest to highest]	uIPSC jitter (ms) [sorted lowest to highest]
0.0756235	0.0623089
0.0855488	0.0697901
0.0930812	0.074162
0.095354	0.0832771
0.107404	0.0846519
0.112189	0.086018
0.116077	0.089784
0.117179	0.0913481
0.120873	0.105789
0.129438	0.114375
0.129786	0.118599
0.135097	0.1218
0.135621	0.134916
0.146231	0.13937
0.162753	0.146185
0.171652	0.158006
0.17619	0.158924
0.228073	0.161035
0.239429	0.162814
0.240009	0.163248
0.240147	0.167555
0.258035	0.168417
0.260909	0.18668
0.264039	0.209088
0.303313	0.252927
0.309134	0.256966
0.345313	0.257538
0.35004	0.325108
0.402388	0.327914
0.78169	0.335051
1.05479	0.337409
	0.340847
	0.341116
	0.34718
	0.355666
	0.368664
	0.384306
	0.393246
	0.414075
	0.606134
	0.657259
	0.798784
	0.825261
	0.950596

## Sheet: Panel C
uEPSP probability [sorted lowest to highest]	uIPSC probability [sorted lowest to highest]
0.65	0.2
0.714286	0.297297
0.733333	0.354839
0.75	0.375
0.789474	0.378378
0.791667	0.4
0.823529	0.416667
0.842105	0.47619
0.846154	0.516129
0.85	0.533333
0.857143	0.538462
0.88	0.56
0.882353	0.5625
0.886364	0.615385
0.913043	0.619048
0.916667	0.666667
0.935484	0.666667
0.9375	0.714286
0.941176	0.730769
0.941176	0.764706
0.95	0.8
0.96	0.8
0.967742	0.827586
1	0.85
1	0.857143
1	0.894737
1	0.941176
1	0.947368
1	0.952381
1	0.956522
1	0.958333
1	0.96
1	1
1	1
1	1
1	1
1	1
1	1
1	1
1	1
1	1
1	1
1	1
1	1
1
1
1
1
1
1
1
1
1
1
1
1
1
1
1
1
1
1
1
1
1
1
1
1
1
1
1
1
1
1
1
1
1
1
1

## Sheet: Panel D
uEPSP amp. (mV)	deltaV_thresh. (mV)	uIPSC amp. (pA)
9.60388		37.2249
10.2887		27.8278
7.14189		7.41428
15.4635		36.1133
7.41787		50.3448
0		15.2128
0		15.9058
4.7531		24.9112
0		16.1519
6.12813		91.8481
5.45725		30.6465
6.13385		0
3.69634		111.838
1.9957		0
8.87574		192.193
11.6031		15.7452
4.13481		31.2013
18.7656		11.973
7.42413		83.5033
0		30.3173
6.92399		10.2357
3.08804		0
5.25152		50.3015
0		3.05202
NaN	19.375	69.9718
0		9.11543
18.37		36.7622
13.0476		30.6045
1.2586		0
16.6321		121.759
9.2936		0
17.7786		135.895
5.07242		9.93143
5.69947		0
16.4988		226.852
1.42632		4.77657
2.85132		5.23826
7.23757		6.05883
2.16595		0
6.39015		23.9996
1.78806		14.4228
