# Supplementary material for: Fast-spiking interneuron detonation drives high-fidelity inhibition in the olfactory bulb
Source: PLoS Biol. 2024 Aug 26;22(8):e3002660. doi: 10.1371/journal.pbio.3002660 (PMC11379389; doi:10.1371/journal.pbio.3002660)
Supplement: S14 Data — Spreadsheet of data for analysis of MTC lateral inhibition as a function of intersomatic distance and glomerular separation. (XLS) [file pbio.3002660.s031.xls]

## Sheet: Panel A
fast lateral inhibition	distance (um)	glomerular separation
yes	0	1
yes	0	0
yes	0	0
yes	13.3179	0
yes	0	1
yes	20.762	0
yes	0	1
yes	0	1
yes	0	0
no	32.7794	0
no	75.7893	1
no	0	0
no	10.348	0
no	0	0
no	12.5598	0
no	0	1
no	85.8709	1
no	12.5748	2
no	39.8489	0
no	26.403	0
no	66.052	0
no	20.0839	0
no	0	1
no	18.1566	2
no	18.8565	1
no	9.0604	0
no	14.5531	1
no	6.6264	1
no	0	0
no	31.4542	1
no	42.8101	2
no	0	0
no	28.5079	1
no	29.0091	0
no	39.9782	0
no	24.9173	0
no	45.4636	0
no	0	0
no	3.2536	0
no	12.7273	0
no	9.6604	0
no	0	0
no	9.1618	0

## Sheet: Panel B
slow lateral inhibition	distance (um)	glomerular separation
yes	0	0
yes	26.403	0
yes	20.0839	0
yes	0	1
yes	9.0604	0
yes	12.7273	0
yes	9.6604	0
yes	0	0
yes	9.1618	0
no	32.7794	0
no	75.7893	1
no	0	1
no	0	0
no	0	0
no	10.348	0
no	0	0
no	13.3179	0
no	12.5598	0
no	0	1
no	85.8709	1
no	12.5748	2
no	39.8489	0
no	66.052	0
no	18.1566	2
no	18.8565	1
no	0	1
no	20.762	0
no	14.5531	1
no	6.6264	1
no	0	0
no	31.4542	1
no	42.8101	2
no	0	0
no	28.5079	1
no	29.0091	0
no	39.9782	0
no	24.9173	0
no	45.4636	0
no	0	0
no	0	1
no	3.2536	0
no	0	1
no	0	0

## Sheet: Panel C
lateral inhibition mode	distance (um)	glomerular separation
fast	0	1
fast	0	0
fast	0	0
fast	13.3179	0
fast	0	1
fast	20.762	0
fast	0	1
fast	0	1
fast	0	0
slow	0	0
slow	26.403	0
slow	20.0839	0
slow	0	1
slow	9.0604	0
slow	12.7273	0
slow	9.6604	0
slow	0	0
slow	9.1618	0

## Sheet: Panel D
fast lateral inhibition	distance (um)	glomerular separation
yes	0	1
yes	0	0
yes	0	0
yes	13.3179	0
yes	0	0
yes	0	1
yes	20.762	0
yes	0	1
yes	0	1
yes	0	0
yes	12.5302	1
yes	69.0656	0
yes	23.3452	0
yes	10.3073	1
yes	0	1
yes	58.674	0
yes	24.305	1
no	32.7794	0
no	75.7893	1
no	0	0
no	10.348	0
no	0	0
no	12.5598	0
no	0	1
no	85.8709	1
no	12.5748	2
no	39.8489	0
no	26.403	0
no	66.052	0
no	20.0839	0
no	0	1
no	18.1566	2
no	18.8565	1
no	9.0604	0
no	14.5531	1
no	6.6264	1
no	0	0
no	31.4542	1
no	42.8101	2
no	0	0
no	28.5079	1
no	29.0091	0
no	39.9782	0
no	24.9173	0
no	45.4636	0
no	0	0
no	3.2536	0
no	12.7273	0
no	9.6604	0
no	0	0
no	9.1618	0
no	39.3217	0
no	42.3407	1
no	19.5742	0
no	0	0
no	11.4905	0
no	144.588	0
no	102.314	0
no	101.656	0
no	66.4472	0
no	43.3468	1
no	28.583	0
no	70.7766	0
no	18.7622	2
no	92.7891	2
no	65.7345	0
no	73.1364	1
no	22.6809	2
no	7.4536	0
no	52.0309	1
no	0	2
no	33.5064	2
no	34.7445	1
no	0	0
no	16.2691	2
no	78.743	0
no	11.091	0

## Sheet: Panel E
lateral inhibition mode	distance (um)	glomerular separation
fast	0	1
fast	0	0
fast	0	0
fast	13.3179	0
fast	0	0
fast	0	1
fast	20.762	0
fast	0	1
fast	0	1
fast	0	0
fast	12.5302	1
fast	69.0656	0
fast	23.3452	0
fast	10.3073	1
fast	0	1
fast	58.674	0
fast	24.305	1
slow	0	0
slow	26.403	0
slow	20.0839	0
slow	0	1
slow	9.0604	0
slow	12.7273	0
slow	9.6604	0
slow	0	0
slow	9.1618	0

## Sheet: Panel F
distance (um), MTC pair	probability, fast lateral inhibition	# pairs tested for fast lateral inhibition	probability, slow lateral inhibition	# pairs tested for slow lateral inhibition
0	0.45	20	0.2	15
(0,20]	0.142857	21	0.307692	13
(20,40]	0.176471	17	0.2	10
(40,60]	0.166667	6	0	2
(60,80]	0.125	8	0	2
(80,100]	0	2	0	1
(100,120]	0	2	NaN	0
(120,140]	NaN	0	NaN	0
(140,160]	0	1	NaN	0
