# Supplementary material for: Fast-spiking interneuron detonation drives high-fidelity inhibition in the olfactory bulb
Source: PLoS Biol. 2024 Aug 26;22(8):e3002660. doi: 10.1371/journal.pbio.3002660 (PMC11379389; doi:10.1371/journal.pbio.3002660)
Supplement: S15 Data — Spreadsheet of data for EPL-IN intrinsic biophysical property analysis. (XLS) [file pbio.3002660.s032.xls]

## Sheet: S1 Table
EPL-IN type	resting potential (mV)	input resistance (MΩ)	membrane time constant (ms)	membrane capacitance (pF)	spontaneous firing rate (Hz)	spontaneous EPSP half-width (ms)	spontaneous EPSP rate (Hz)	spontaneous EPSP median amp. (mV)	spontaneous EPSP median rise (ms)	spike amp. (mV)	spike width (ms)	spike threshold (mV)	max. spike rising slope (mV/ms)	max. spike falling slope (mV/ms)	afterhyperpolarization amp. (mV)	afterhyperpolarization 50% decay (ms)	afterdepolarization amp. (mV)	rheobase (pA)	max. gain (Hz/pA)	max. instantaneous rate (Hz)	max. interspike interval (ISI) C.V.	relative adaptation (ISIfirst/ISIlast; %)	absolute adaptation (ISIlast–ISIfirst; ms)
FSI	-72.8438	112.26	4.86399	43.328	0.00835422	4.14	57.9449	1.83514	0.505	54.8438	0.6	-56.875	188.438	-119.375	23.3438	12.9	2.76052	200	1.05263	222.222	3.03447	85	1.5
FSI	-83.4375	166.702	7.05165	42.3011	0.0238692	4.75	50.6015	1.4377	0.545	71.5	0.3	-50.4688	333.75	-216.562	21.0938	3.8	2.33981	200	1.38095	158.73	2.83505	93.3333	0.5
FSI	-77.9062	99.6513	4.24049	42.5533	0.0368568	4.19	49.8045	1.68834	0.46	72.3438	0.3	-36.3438	443.438	-258.438	23.8438	15.9	1.48911	200	0.728463	277.778	1.7498	94.6429	0.3
FSI	-76.0312	229.77	6.22911	27.1102	1.69655	4.955	47.0722	2.27412	0.635	73.75	0.3	-45.25	415.938	-236.875	22.4375	4.1	1.93884	50	1.89736	208.333	2.10899	80.2083	1.9
FSI	-84.9688	256.617	9.1342	35.5947	0	4.505	60.6182	1.61583	0.645	61.25	0.5	-50.3125	192.812	-140.938	16.7188	7.2	0.220569	150	1.23447	232.558	1.01016	93.3962	0.7
FSI	-85.4688	144.963	6.08302	41.9625	0.511696	3.805	72.0301	2.60942	0.48	89.0938	0.3	-62.8438	512.188	-311.875	16.4375	2.8	3.3528	50	2.00239	333.333	3.46755	157.143	-2.8
FSI	-82.875	112.809	4.90279	43.4609	0.0358038	3.905	61.8928	1.29735	0.5	86.4062	0.4	-63	316.875	-268.125	12.125	1.9	1.49881	100	2.13888	243.902	2.99222	115.094	-0.8
FSI	-82.8438	184.205	6.67779	36.252	0	4.5	59.5124	1.95174	0.55	73.7812	0.5	-41.1875	324.375	-209.375	19.5	10.6	0.763903	100	1.24319	208.333	1.09021	81.8182	2.2
FSI	-80.5938	121.167	6.12188	50.5243	0	3.94	63.9098	1.31715	0.555	71.9062	0.4	-53.6562	378.125	-214.375	22	4.7	4.17603	250	3.50877	256.41	3.35562	92.4051	0.6
FSI	-77.6875	88.3869	6.02256	68.1387	0.546822	3.835	62.0122	1.44628	0.55	90.8125	0.3	-53	496.562	-315.312	16.375	11.3	2.78917	100	2.41699	322.581	3.51834	90.3614	0.8
FSI	-84.3438	152.959	10.4862	68.5557	0	4.81	64.3532	1.72053	0.58	72.9688	0.5	-57.9688	288.125	-173.438	16.9062	4.5	1.28448	100	1.38957	250	3.42475	103.2	-0.4
FSI	-80.6562	195.86	6.47831	33.0763	0.161117	4.585	51.0562	2.48071	0.515	74.25	0.5	-53.8438	220.938	-216.25	17.4062	3.6	1.6848	100	2.18063	250	1.66809	87.9518	1
FSI	-81.3125	168.455	8.2258	48.831	0.0435872	5.855	33.1917	0.621253	0.735	65	0.5	-51.6875	214.062	-181.562	19.9688	6.1	3.39575	100	2.73973	294.118	0.437294	96	0.3
FSI	-88.8125	72.4427	4.48469	61.9066	0	4.265	48.3026	0.823731	0.69	62.5	0.4	-56.9062	222.187	-157.188	16.4375	4.8	1.70326	300	1.63934	196.078	3.10583	95.8333	0.3
FSI	-83.9375	102.341	5.1266	50.0935	0	3.635	86.7419	2.5271	0.485	75.0312	0.4	-49.7812	341.562	-244.062	25.5312	4.9	2.6099	100	1.51754	277.778	3.62114	98.8372	0.1
FSI	-76.9062	205.017	7.10814	34.6709	0.236167	4.035	73.9541	2.71875	0.52	71.2188	0.4	-45.6562	335	-217.812	30	17	4.3762	100	1.43028	256.41	2.89237	78.0952	2.3
FSI	-87.1875	194.078	8.99782	46.3619	0.0270948	4.86	54.2708	2.26802	0.61	57.1875	0.5	-44.3125	188.438	-123.75	16.9375	7.8	0	100	0.934122	212.766	1.26569	106.863	-0.7
FSI	-75.6875	148.413	8.39617	56.5729	0	4.78	61.458	1.43901	0.56	62.125	0.5	-51.6875	245	-156.25	24.375	8.1	5.2256	100	1.02152	217.391	1.81648	78.1022	3
FSI	-88	127.576	7.14552	56.01	0.00501253	4.02	68.8645	1.53125	0.565	66.0625	0.4	-48.75	305.312	-182.5	24.7188	13.3	0.946797	200	1.60645	181.818	1.64886	119.298	-2.2
FSI	-82	181.506	5.91611	32.5947	0.0808473	4.18	61.2984	2.05202	0.625	42.9062	0.4	-47.0938	229.688	-130.625	18.375	3.8	1.15213	150	2.46149	163.934	2.32967	95.7143	0.3
FSI	-70.125	59.4141	3.83976	64.627	0.0250627	3.3	60.8271	1.12545	0.505	73.7188	0.3	-55.7188	503.75	-283.438	24	2.8	6.42237	150	1.29436	156.25	1.35185	NaN	NaN
FSI	-76.2188	239.007	6.84703	28.6479	0.0179019	5.365	35.9709	2.07857	0.535	77.1875	0.3	-43.1875	441.563	-264.062	29.6562	8.1	4.43284	100	2.63158	227.273	3.61216	94.4444	0.5
FSI	-79.8125	138.493	8.00087	57.7708	0.459482	3.84	71.2989	2.23113	0.485	87.6875	0.4	-61.125	328.438	-225.938	13.0312	2.8	3.69952	50	2.25528	277.778	3.04906	91.0256	0.7
FSI	-85.875	93.6995	3.76301	40.1604	0.244361	3.28	73.1579	3.20313	0.455	88.4688	0.4	-66.25	361.562	-278.75	13.2812	1.4	2.94007	100	1.70025	294.118	2.26786	179.545	-3.5
FSI	-83.1875	123.765	6.11267	49.3893	0	4.175	46.2824	1.28206	0.555	53	0.4	-45.4062	230.625	-162.188	29.1562	4.9	2.24652	250	3.23964	178.571	2.88284	87.013	1
FSI	-81.125	85.6335	6.11094	71.3616	0	3.805	60.2506	1.67493	0.485	77.6875	0.3	-55.3438	472.813	-254.375	24.1562	4.6	3.18668	350	2.79102	212.766	2.02406	95.1613	0.3
FSI	-85.5625	113.535	6.19845	54.5949	0.0284803	4.95	40.6243	2.03125	0.565	83.1875	0.5	-55.1875	362.188	-227.188	14.6875	3.6	1.66198	150	1.11449	270.27	1.16723	106.429	-0.9
FSI	-73.3438	105.975	4.41782	41.6872	0.0234962	4.045	53.8847	1.51563	0.495	89.0625	0.3	-64.4375	544.688	-274.062	13.4375	2.4	4.9919	50	3.7037	200	1.87581	73.913	1.8
FSI	-80.7188	207.828	9.49255	45.675	0.120494	4.435	68.6524	1.77448	0.625	55.7812	0.7	-52.1562	186.25	-98.125	15.6875	21.1	1.32841	100	3.76495	212.766	1.61991	61.9048	7.2
FSI	-73.9688	106.822	6.83442	63.9795	0.0250627	4.32	47.9699	1.2545	0.535	79.8438	0.3	-58.0938	348.438	-262.5	14	3.1	2.23672	250	1.01936	181.818	1.80272	NaN	NaN
FSI	-83.9375	170.225	7.97537	46.8519	0.00501253	3.83	83.5088	2.4375	0.61	58.5312	0.6	-50.0312	179.375	-124.063	18.625	5.2	0.618863	100	0.869541	277.778	1.0054	128	-2.1
FSI	-77.9062	173.393	7.83264	45.1727	0.0689223	4	55.3383	1.42188	0.59	63.1875	0.4	-55.0625	254.062	-210	18.5938	2.6	0.554955	200	3.07692	250	3.78092	88.5714	0.8
FSI	-73.1875	130.044	5.58429	42.9415	0	3.945	53.5751	1.19466	0.59	61.875	0.4	-39.5938	263.438	-190.625	25.1562	5.5	2.34955	250	2.40964	270.27	3.41327	79.0698	1.8
FSI	-79.5312	143.374	4.98179	34.7468	0.428491	3.665	84.7696	3.25154	0.525	52.25	0.5	-44.0312	191.562	-134.062	21.125	6.1	1.82019	100	1.70956	270.27	1.36468	98.913	0.1
FSI	-82.5	139.009	6.66542	47.9496	0.441321	3.86	46.1589	0.677689	0.695	75.75	0.4	-61.5312	294.688	-253.125	14.8125	2.3	4.29271	50	3.06687	333.333	3.67521	100	0
FSI	-82.875	95.5523	6.0163	62.9634	0	3.86	52.918	2.03137	0.465	69	0.3	-51.5	420.625	-290.938	24.8438	2.9	1.23675	200	2.98507	303.03	3.75214	87.1429	0.9
FSI	-85	83.9678	3.36162	40.0347	1.04208	3.495	84.2369	2.9691	0.54	87.3125	0.4	-65.8125	351.562	-234.375	8.8125	1.7	2.74724	150	2.14286	256.41	2.95486	88.8889	0.9
FSI	-76.7812	209.037	6.10669	29.2134	0.624303	NaN	57.6107	1.5246	NaN	NaN	NaN	NaN	NaN	NaN	NaN	NaN	NaN	50	2.74839	384.615	3.3943	102.941	-0.2
FSI	-78.5	85.0261	5.91747	69.5959	0	4.075	54.1019	1.82862	0.495	68	0.4	-55.0938	282.188	-215.937	17.5938	3.1	2.28332	300	3.27869	270.27	1.34169	94.0476	0.5
FSI	-84.0938	137.093	6.72179	49.0309	0.233222	4.575	46.8027	2.21875	0.535	59.1875	0.5	-45.3438	230.312	-163.125	23.0938	3.7	1.46742	100	1.35759	196.078	3.18136	81.9277	1.5
FSI	-84.4688	196.897	6.99679	35.5353	0	4.295	63.4682	1.57833	0.6	43.1562	0.5	-37.1562	146.562	-109.062	22.125	7.1	0	150	2.30749	303.03	2.77333	101.538	-0.1
FSI	-86.9688	132.366	4.28756	32.3918	0	3.85	60.1827	1.92193	0.49	55.5625	0.5	-41.8438	226.875	-147.5	24.125	8.5	0.632815	200	1.35191	212.766	1.67767	87.3016	1.6
FSI	-75.9375	163.879	5.07204	30.9499	0.0215773	3.795	69.3508	2.51674	0.55	56.2188	0.4	-46.2188	258.438	-179.688	25.125	4.6	2.75188	200	3.50877	303.03	NaN	NaN	NaN
FSI	-84.4688	152.515	6.69833	43.9192	0.76087	4.195	62.4179	2.84375	0.49	80.0625	0.3	-59.5625	374.688	-285.312	18.9375	2.2	4.1016	50	1.61781	322.581	3.09197	104	-0.3
FSI	-91.2812	124.634	4.67847	37.5377	0	3.945	46.9828	1.125	0.545	46.2812	0.3	-49.3438	234.063	-185	24.8125	3.1	0.331444	250	2.63158	196.078	3.35743	89.7436	0.8
FSI	-90.5938	153.789	6.13737	39.9077	0	4.125	63.3011	1.5989	0.56	57.5938	0.5	-49.1875	198.75	-148.438	19.25	5.8	0	100	1.41306	232.558	1.15131	85.0877	1.7
FSI	-91.1562	NaN	NaN	NaN	0	5.06	35.9336	1.2856	0.7	40.625	0.6	-36.8438	123.125	-95.9375	26.6562	14.2	0	100	0.950253	243.902	0.619807	86.385	2.9
FSI	-93.1875	81.2818	5.78339	71.1523	0	4.445	25.3383	0.969488	0.59	NaN	NaN	NaN	NaN	NaN	NaN	NaN	0.339364	NaN	NaN	NaN	NaN	NaN	NaN
FSI	-85.9062	244.532	10.8954	44.5561	0	5.275	43.1278	1.95415	0.575	50.5938	0.7	-35.0625	171.875	-86.875	24.1562	9.8	0	150	1.08108	256.41	0.346387	88.6598	2.2
FSI	-88.8438	125.414	7.26702	57.9444	0	4.39	58.3124	0.997769	0.565	43.9375	0.5	-38.9375	151.875	-118.438	27.4062	6.8	0.253215	200	1.88679	181.818	0.056114	104.673	-0.5
FSI	-85.8125	93.4768	4.85611	51.9499	0.100334	3.64	30.6099	1.00107	0.6	60.1562	0.4	-47.9688	324.375	-209.687	24.9062	3.6	1.34451	400	2.94118	204.082	1.73577	92.4242	0.5
FSI	-84.4375	105.126	5.53664	52.6665	0	4.43	31.5372	0.78178	0.63	68.4062	0.6	-59.4062	218.75	-150	9.90625	4.2	0.936292	200	2.38095	133.333	0.538637	90.8046	0.8
FSI	-84.4062	116.239	4.82551	41.5136	0	3.835	55.2788	1.91915	0.465	72.8438	0.3	-56.0938	374.375	-241.875	18.375	3.2	1.38624	250	2.58637	370.37	3.43108	92.0635	0.5
FSI	-81	107.707	5.0158	46.5687	0	3.79	71.2531	1.72276	0.53	54.0625	0.4	-47.2188	269.062	-215	22.5938	3.7	0.731982	350	3.84615	204.082	1.36362	NaN	NaN
FSI	-81.25	133.569	6.04107	45.228	0	3.925	55.2973	1.37568	0.47	55.5312	0.3	-47.3125	332.812	-199.375	23.0625	3.1	1.83013	350	3.73864	250	3.66968	83.9286	0.9
FSI	-85.2812	74.8033	4.73579	63.3099	0	3.43	95.4386	2.43524	0.48	46.5938	0.4	-45.4688	219.062	-161.875	22.75	4.3	0	450	3.01161	227.273	1.37438	106.122	-0.3
FSI	-87.3438	126.911	4.80578	37.8672	0	3.805	56.9758	1.75363	0.46	49.625	0.4	-47.9688	272.5	-183.125	24.8125	4	1.31952	200	1.98656	312.5	3.20385	83.3333	1.1
FSI	-75.6875	267.235	7.27246	27.2137	0.15949	4.785	53.6046	2.04839	0.545	64.9688	0.5	-62.3125	215.625	-177.188	16.0938	7.8	2.70391	50	1.34158	222.222	2.70493	93.3333	0.8
FSI	-83.8125	155.961	5.73437	36.768	0.00626566	4.295	54.5311	2.54688	0.545	58.75	0.5	-58.5938	239.062	-146.25	14.1562	3.8	1.13265	150	1.44751	232.558	1.19701	95.3488	0.4
FSI	-82.6875	NaN	NaN	NaN	0.0054484	4.195	61.8285	2.16075	0.53	NaN	NaN	NaN	NaN	NaN	NaN	NaN	1.48033	NaN	NaN	NaN	NaN	NaN	NaN
FSI	-83.5938	371.502	11.7749	31.6954	0	5.08	57.8947	3.03491	0.63	54.4375	0.5	-40.0312	226.25	-122.188	26.6562	7.1	0	50	1.47725	196.078	2.05775	100.704	-0.1
FSI	-81.2812	154.702	5.21363	33.7011	0	4.015	62.3401	2.43963	0.515	80.1875	0.4	-52.9062	437.812	-257.812	26.4688	3.5	3.37276	200	2.12907	243.902	2.84635	117.647	-1.5
FSI	-81.4062	134.353	4.55608	33.9112	0.225564	4.235	64.546	2.44545	0.52	71.125	0.4	-49.5625	372.812	-172.5	21.875	4.8	2.64816	100	1.62001	192.308	2.26081	92.6829	0.9
FSI	-80.25	NaN	NaN	NaN	0.234962	3.9	58.8033	1.90618	0.505	68.7812	0.4	-51.5	276.562	-233.75	24.625	4.9	3.35257	250	1.64572	188.679	2.3197	110.526	-0.6
FSI	-73.5	98.2373	5.4764	55.7467	0.267335	4.505	34.8705	1.6993	0.505	77.9688	0.3	-58.3438	357.5	-264.375	17.6875	3	NaN	200	3.44828	294.118	3.74058	78.6885	1.3
FSI	-83.1562	171.394	7.04471	41.1023	0.0104428	4.58	37.8028	1.92377	0.575	68.7188	0.3	-48.0938	381.562	-252.813	30.7812	3.1	3.49903	350	3.1746	217.391	2.5925	110.345	-0.6
FSI	-71.5312	218.441	6.80487	31.152	10.2556	3.595	81.2801	3.76563	0.505	85.4375	0.3	-58.7812	453.438	-259.375	14.5312	6	0	50	1.56314	312.5	1.25307	87.5	1
FSI	-85.5	112.619	4.74791	42.1592	0	4.83	40.69	1.87541	0.63	80.3438	0.4	-52.3438	536.25	-203.125	20.125	4.9	0.224654	100	1.15607	200	0.201062	32.4786	15.8
FSI	-80.6562	80.4766	4.07711	50.6621	0.0278474	3.79	41.6876	2.0625	0.425	63.75	0.5	-50.2812	281.875	-186.875	20.1875	2.6	0.981712	300	1.81818	222.222	2.18552	76.5625	1.5
FSI	-80.125	130.054	7.64576	58.789	0.0341763	4.435	62.0415	1.50918	0.56	63.125	0.4	-45.3125	289.375	-175.938	26.125	27.7	1.02067	100	2.05784	181.818	0.843275	119.753	-1.6
FSI	-79.5312	166.053	7.00573	42.1896	0	5.195	56.3631	2.03862	0.595	67.8125	0.4	-36.375	319.688	-173.438	25.1875	14.9	0.372239	150	1.35135	270.27	2.07111	75.1825	3.4
FSI	-83.9688	184.141	7.54445	40.971	1.6183	4.285	54.9494	1.44093	0.605	56.9688	0.5	-45.3438	209.375	-138.125	22.0625	10.7	1.49071	50	1.18847	238.095	1.40633	91.6667	1
FSI	-81.7188	126.61	6.68114	52.7696	0.0565931	4.15	46.4411	1.82024	0.575	76.9062	0.4	-57.4062	383.75	-206.562	13.3438	3.7	1.38346	150	2.98507	232.558	2.97484	101.282	-0.1
FSI	-81.25	179.907	10.6601	59.2534	0.429646	3.825	86.396	2.9549	0.585	80.625	0.4	-59.625	319.688	-204.688	9.09375	2.8	1.46674	100	1.28797	277.778	1.01476	98.913	0.1
FSI	-79.0938	152.343	6.16624	40.4761	0.0417711	3.92	75.5069	2.9375	0.53	79.2188	0.4	-54.8438	379.375	-237.812	19.875	2.6	4.09441	100	2.43914	222.222	2.57188	97.3333	0.2
FSI	-86.7812	126.866	5.981	47.144	0	4.01	74.386	1.797	0.58	68	0.5	-50.8438	267.188	-180.938	22.4375	4.1	1.87781	250	0.968678	222.222	2.54547	90.099	1
FSI	-83.875	213.172	7.55171	35.4254	0.0599324	4.725	59.0389	1.99444	0.595	61.7188	0.4	-47	321.25	-192.5	20.1875	3.7	0.748045	150	2.22547	357.143	3.23905	86.8421	1
FSI	-84.1875	177.655	9.55493	53.7837	0.222146	3.99	71.056	2.48486	0.555	72.1875	0.5	-54.875	267.5	-185.938	12.1875	3.1	0.668338	50	2.58075	270.27	2.42613	90.6977	0.8
FSI	-82.5	114.335	7.18593	62.8499	0	3.93	72.3953	1.89063	0.51	75.4375	0.4	-54.5	295	-212.812	14.7812	3	1.22147	300	2.45487	188.679	2.08822	107.353	-0.5
FSI	-78.6562	206.883	7.83029	37.849	0.650665	4.515	61.6156	0.957503	0.755	50.7812	0.7	-40.2812	186.875	-98.75	19.4062	4.1	2.77048	200	2.63158	217.391	3.06422	93.1507	0.5
FSI	-80.4688	151.663	6.20664	40.9239	0.027242	4.165	63.9207	1.53125	0.605	55.7812	0.4	-41.0938	210	-168.438	29.625	6	1.824	150	2.45408	285.714	3.12105	79.4118	2.1
FSI	-80.75	180.17	5.32386	29.5491	0.00481974	3.78	74.081	1.57239	0.615	40.7188	0.5	-34.1562	142.812	-105.313	20.5938	4.9	0.657746	200	1.88679	238.095	2.86725	92.6471	0.5
FSI	-83.5938	201.251	7.26723	36.1104	0	4.12	72.6817	1.87566	0.55	52.7188	0.6	-41.3438	176.25	-119.062	21.75	8.7	0.545177	100	1.54442	227.273	0.720327	90.0763	1.3
FSI	-79.6875	210.895	8.78261	41.6446	0	7.82	32.2649	0.517702	0.805	41.4688	0.4	-50.4688	139.375	-120.625	13.375	3.3	0.214534	150	1.7094	185.185	1.94425	103.333	-0.3
FSI	-82.9375	139.996	6.08325	43.453	0	3.905	56.6165	1.27971	0.495	39.4062	0.5	-42.625	179.062	-88.75	15.0312	8.8	0	350	2.36052	238.095	2.58237	107.937	-0.5
FSI	-86.1875	129.604	6.6564	51.3597	0.0176025	3.895	72.3651	1.87569	0.535	40.7188	0.4	-44.7812	195.625	-118.438	18.25	10.1	0	50	1.53347	333.333	2.32111	77.9661	1.3
FSI	-83.4062	161.437	5.40452	33.4777	0.0352051	3.65	45.06	1.12707	0.555	45.2188	0.4	-43.5312	218.438	-160.312	16.9688	3.5	0	150	1.62399	416.667	2.41292	86.7647	0.9
FSI	-85.75	79.8386	3.57733	44.807	0	4.11	65.958	1.48516	0.645	38.7188	0.5	-39	158.125	-114.062	23.6562	7.2	0	250	1.96078	263.158	0.756231	106.667	-0.6
FSI	-83	168.163	6.90472	41.0597	0	5.075	38.9234	1.24263	0.615	39.5312	0.5	-46.0312	115.312	-102.812	18.75	5.7	1.6715	150	1.56	270.27	3.40589	87.3016	1.6
FSI	-67.5	88.4279	5.35638	60.5734	0.0334448	3.765	50.3258	0.66872	0.62	42.875	0.3	-46.0625	217.5	-172.188	21	4	1.42924	200	3.56287	222.222	2.21617	80.6452	1.2
FSI	-83.5938	77.0776	4.35968	56.5622	0.0597229	3.685	62.1888	1.29825	0.445	53.1875	0.4	-59.3125	210.625	-138.75	9.84375	3.7	1.02866	50	2.3737	204.082	1.48489	88.1356	0.7
FSI	-81.0312	133.862	8.17629	61.08	0.0445931	4.64	42.9073	1.10938	0.595	54.9062	0.4	-49.9062	214.375	-193.125	16.875	2.8	1.6159	50	2.30889	277.778	2.45415	85.9375	0.9
FSI	-86.4375	118.068	6.39192	54.1375	0.0522575	3.67	59.9937	1.40625	0.57	58.25	0.4	-55.2188	277.5	-164.062	13.5938	5	0.383496	200	1.18958	136.986	1.22982	111.392	-0.9
FSI	-82.4688	53.8383	2.44142	45.3474	0.0468227	3.615	87.7995	1.70313	0.465	49.8125	0.3	-50.1875	270	-176.25	16.4375	8.8	0.37243	350	3.57143	263.158	2.99047	88.3333	0.7
FSI	-83.3438	191.649	6.46339	33.7251	0	3.84	86.8258	1.92721	0.51	24.5625	0.7	-32.75	81.875	-40.625	16.5312	8.2	0	250	1.02041	147.059	1.12818	NaN	NaN
RSI	-85.75	555.651	22.6458	40.7555	0	7.435	36.8421	0.654989	0.945	75.9688	0.6	-38.4375	365	-105.938	25.9375	10.3	0.241043	100	0.578035	65.7895	0.385852	115.19	-2.4
RSI	-73.0312	264.568	9.83339	37.1677	0	7.205	33.751	0.692462	0.685	64.5938	0.5	-35.6562	280.312	-132.5	21.2812	5.7	0	200	0.469484	217.391	0.263404	43.4263	14.2
RSI	-83.2188	241.631	12.881	53.3084	0	8.885	22.9323	0.500755	0.775	62.25	0.6	-45.75	207.188	-114.375	19.7812	8.5	0	200	0.231654	169.492	0.375425	33.0275	36.5
RSI	-76.5	331.047	7.04276	21.2742	0	6.98	37.6942	0.335644	1.095	50.6875	0.8	-23.0312	138.125	-71.875	30.875	16.3	0	100	0.574542	99.0099	0.107947	74.4479	8.1
RSI	-85.5312	309.591	17.0739	55.15	0	6.145	29.3233	0.752415	0.7675	54.875	0.6	-38.5312	163.125	-103.438	21.9688	5.5	0	200	0.290884	175.439	0.365472	16.6667	52.5
RSI	-73.5938	380.994	12.4748	32.7427	0.75188	5.625	42.8293	0.828125	0.8575	80.5938	0.4	-51.2812	395.938	-213.438	16.625	2.4	NaN	100	0.826446	250	0.19481	61.3208	4.1
RSI	-83.3438	397.161	17.3309	43.637	0	7.735	34.2857	0.475079	1.065	22.1562	0.9	-19.4688	35.3125	-41.25	35.75	235.3	0	50	1.0243	101.01	0.221101	47.4041	23.3
RSI	-62.3438	630.754	30.907	49.0001	0.075188	NaN	44.6115	0.34375	NaN	NaN	NaN	NaN	NaN	NaN	NaN	NaN	NaN	10	1.00767	63.2911	0.131577	77.5194	23.2
RSI	-70.5312	817.941	20.384	24.9211	0	NaN	47.7733	0.328642	NaN	NaN	NaN	NaN	NaN	NaN	NaN	NaN	NaN	20	0.819311	91.7431	0.244451	49.9465	46.8
RSI	-68.6875	487.764	7.50233	15.3811	0.0113921	NaN	26.7487	0.6875	NaN	NaN	NaN	NaN	NaN	NaN	NaN	NaN	NaN	10	3.60574	94.3396	0.237659	71.3826	8.9
RSI	-61.9375	632.917	30.0516	47.481	0.0334169	7.49	23.9599	0.571572	1.0575	74.0938	0.5	-40.6875	266.562	-165.938	19.25	23.4	9.23929	20	2.13045	149.254	0.368496	109.61	-3.2
RSI	-83.0312	428.618	20.1421	46.993	0.0197863	7.375	32.2385	0.361441	0.895	52.3125	0.7	-35.0938	183.438	-85	24.5938	72.6	0	100	0.350301	212.766	0.217665	95.5506	4
RSI	-84.3438	366.115	15.5844	42.5669	0	24.46	36.0186	0.249847	1.22	57.0312	0.7	-33.3438	215.313	-80.625	25.6875	63.1	0	80	0.51331	126.582	0.423017	40.6801	47.1
RSI	-83.4375	355.955	7.01838	19.717	0	5.195	38.7636	1.03125	0.755	38.5	0.8	-35.5625	131.562	-49.6875	18.5625	75	0	30	2.5549	175.439	0.533007	113.109	-3.5
RSI	-88.5312	505.61	18.2748	36.144	0	9.54	26.4948	0.377628	0.955	42.875	1	-26.8438	96.25	-46.25	19.5625	14.4	0	100	0.871212	113.636	0.172063	59.9379	12.9
RSI	-74.625	759.849	29.7111	39.1012	0.0358337	15.92	21.0884	0.286237	1.12	39.5625	1.3	-30.125	84.6875	-39.375	25.875	32	0	10	1.13433	69.4444	0.21017	65.8537	22.4
RSI	-75.9375	251.206	16.0919	64.0587	0	7.43	23.5388	1.00062	0.7	55.125	0.5	-41.7812	232.5	-99.6875	26.5938	9.9	0	150	0.403321	181.818	0.476333	38.843	51.8
RSI	-88.2188	281.934	13.3136	47.2222	0	7.665	16.8148	0.795838	0.75	42.75	0.7	-29.9062	114.688	-68.125	28.4375	151.4	0	150	0.324675	172.414	0.282566	42.3948	35.6
RSI	-76.1875	360.45	19.2211	53.3252	0	7.77	24.7619	0.601913	0.69	46.5312	0.8	-38.8438	117.813	-73.4375	20.0938	50.1	0	150	0.338409	131.579	0.306834	45.3552	20
RSI	-59.7188	619.786	23.96	38.6585	0.0227842	8.725	45.614	0.373174	1.185	60.1562	0.8	-37.1875	186.562	-84.375	29.0312	54.4	0	10	1.02297	40.8163	0.154374	83.8454	16.3
RSI	-82.4688	256.793	17.3452	67.5455	0	8.97	20.0752	0.52286	1.035	44.125	0.8	-31.1562	112.188	-54.375	19.8125	12.3	0	200	0.211863	108.696	0.656079	14.6847	94.7
RSI	-77.2812	340.931	18.9615	55.6169	0	7.92	30.3903	0.526561	0.89	55.7188	0.7	-44.3438	158.438	-85.3125	20.9688	33.5	0	100	0.339849	166.667	0.239544	47.3016	16.6
RSI	-79.9062	277.939	12.2569	44.0994	0.0250627	NaN	45.4135	0.289995	1.28	61.3438	0.6	-38.0938	233.438	-104.062	25.6875	12.3	0	100	0.660066	212.766	0.166726	64.6884	11.9
RSI	-90.8125	373.337	13.6695	36.6145	0	12.29	10.7018	0.235564	1.11	36.75	0.7	-31.0938	96.875	-62.5	22.4062	NaN	0	80	1.42852	136.986	0.288144	36.8159	50.8
RSI	-81.5	530.025	17.1079	32.2774	0	NaN	18.9975	0.361306	NaN	NaN	NaN	NaN	NaN	NaN	NaN	NaN	NaN	100	2.28526	188.679	0.81006	54.8757	23.6
RSI	-86.4375	246.634	16.4071	66.5241	0	6.21	32.7164	0.48512	0.825	47.5312	0.5	-38.7812	203.75	-103.125	21.5625	9.9	0	150	0.420839	312.5	0.279019	41.8511	28.9
RSI	-83.6562	391.204	17.5133	44.7677	0	14.52	23.5751	0.421875	0.905	38.0625	0.6	-26.5625	114.375	-81.5625	28	20	0	150	0.49788	166.667	0.353549	29.7531	56.9
