# Supplementary material for: Fast-spiking interneuron detonation drives high-fidelity inhibition in the olfactory bulb
Source: PLoS Biol. 2024 Aug 26;22(8):e3002660. doi: 10.1371/journal.pbio.3002660 (PMC11379389; doi:10.1371/journal.pbio.3002660)
Supplement: S16 Data — Spreadsheet of data for EPL-IN anatomical and morphometric property analysis. (XLS) [file pbio.3002660.s033.xls]

## Sheet: somatodendritic morphology
EPL-IN type	soma area (μm2)	soma max. diameter (μm)	soma max. diameter/ min. diameter	dendritic fractal dimension	total dendritic length (mm)	# primary dendritic branches	# terminal dendritic branches	# total dendritic branches	dendritic spine density (#/100 μm)
FSI	67.087	12.489	1.61419	1.13394	1.21183	4	42	79	1.89796
FSI	141.673	15.031	1.13716	1.07542	1.78566	6	63	114	1.84806
FSI	101.471	13.842	1.43723	1.11962	1.32962	5	48	90	1.65461
FSI	99.706	12.285	1.16479	1.13971	1.7194	4	50	95	3.14064
FSI	75.469	13.203	1.65638	1.14634	1.47942	2	49	96	3.78527
FSI	111.425	13.926	1.24195	1.15899	1.27846	2	34	66	2.58123
FSI	102.629	13.245	1.26613	1.12513	1.61113	3	35	66	3.04134
FSI	80.294	11.303	1.1655	1.1433	1.47235	3	47	91	3.19217
FSI	114.403	14.139	1.36609	1.14883	0.859745	3	25	47	3.48941
FSI	55.23	9.228	1.13408	1.15115	1.09757	2	26	50	3.55331
FSI	107.069	12.669	1.13868	1.1196	1.62065	3	56	108	3.82564
FSI	96.618	13.156	1.38528	1.0312	1.17453	4	69	134	3.15021
FSI	97.418	16.715	1.86157	1.07875	1.74175	7	77	147	4.24861
FSI	94.688	13.783	1.38509	1.08336	1.81537	5	76	147	4.51699
FSI	73.153	13.653	1.761	1.07806	1.21167	6	52	96	5.19941
FSI	88.202	11.993	1.1602	1.10021	1.64336	9	64	117	2.85999
RSI	57.932	12.577	1.6634	1.07384	0.712064	4	11	18	15.0267
RSI	96.949	14.802	1.34674	1.12761	0.378676	8	18	28	13.7321
RSI	73.815	11.663	1.29001	1.0725	1.15501	3	32	59	4.15579
RSI	62.857	10.72	1.26251	1.03414	0.429973	3	3	3	18.8384
RSI	55.935	10.299	1.37614	1.04239	1.12876	4	11	18	20.022
RSI	96.235	12.404	1.23472	1.09083	0.563257	4	10	16	13.6705
RSI	73.236	17.525	2.29025	1.09953	1.73064	4	37	68	2.42685
RSI	89.449	14.056	1.44758	1.05647	0.604296	2	10	18	4.46801
RSI	101.308	15.53	1.40747	1.08034	0.8843	3	9	15	12.4392

## Sheet: relative EPL depth
EPL-IN type	relative EPL depth (0=MCL, 1=GL) [sorted by type and depth]
FSI	0.117329
FSI	0.168943
FSI	0.249639
FSI	0.291924
FSI	0.300707
FSI	0.341271
FSI	0.359811
FSI	0.366446
FSI	0.375646
FSI	0.38572
FSI	0.389922
FSI	0.392122
FSI	0.399031
FSI	0.416293
FSI	0.416345
FSI	0.425047
FSI	0.428537
FSI	0.428784
FSI	0.429851
FSI	0.449865
FSI	0.453621
FSI	0.454768
FSI	0.461705
FSI	0.465182
FSI	0.479472
FSI	0.485358
FSI	0.487029
FSI	0.487104
FSI	0.494028
FSI	0.494214
FSI	0.497329
FSI	0.508329
FSI	0.510831
FSI	0.511829
FSI	0.542953
FSI	0.544913
FSI	0.560293
FSI	0.567992
FSI	0.569936
FSI	0.570016
FSI	0.571734
FSI	0.580321
FSI	0.58952
FSI	0.597976
FSI	0.597988
FSI	0.599713
FSI	0.601619
FSI	0.605001
FSI	0.607449
FSI	0.60782
FSI	0.613783
FSI	0.618013
FSI	0.618059
FSI	0.619742
FSI	0.620148
FSI	0.620374
FSI	0.620769
FSI	0.624473
FSI	0.626367
FSI	0.632934
FSI	0.635931
FSI	0.642425
FSI	0.64533
FSI	0.652334
FSI	0.65531
FSI	0.65975
FSI	0.659775
FSI	0.667411
FSI	0.668818
FSI	0.682199
FSI	0.682279
FSI	0.693942
FSI	0.699293
FSI	0.701659
FSI	0.701762
FSI	0.702729
FSI	0.703912
FSI	0.707729
FSI	0.707814
FSI	0.712569
FSI	0.717778
FSI	0.725633
FSI	0.72609
FSI	0.727694
FSI	0.730845
FSI	0.741192
FSI	0.746924
FSI	0.747209
FSI	0.749457
FSI	0.749653
FSI	0.751529
FSI	0.756381
FSI	0.768773
FSI	0.770976
FSI	0.77719
FSI	0.791408
FSI	0.792644
FSI	0.798803
FSI	0.805814
FSI	0.813213
FSI	0.821132
FSI	0.836705
FSI	0.848946
FSI	0.890683
RSI	0.430367
RSI	0.502129
RSI	0.503862
RSI	0.511892
RSI	0.53698
RSI	0.543932
RSI	0.546076
RSI	0.546189
RSI	0.572105
RSI	0.574124
RSI	0.582802
RSI	0.600797
RSI	0.607125
RSI	0.627275
RSI	0.635372
RSI	0.641142
RSI	0.666287
RSI	0.670809
RSI	0.703442
RSI	0.717978
RSI	0.75858
RSI	0.759894
RSI	0.762449
RSI	0.770735
RSI	0.775202
RSI	0.798628
RSI	0.872936
RSI	0.884614
